# Supplementary material for: FibH Gene Complete Sequences (FibHome) Revealed Silkworm Pedigree
Source: Insects. 2023 Feb 28;14(3):244. doi: 10.3390/insects14030244 (PMC10055898; doi:10.3390/insects14030244)
Supplement: Supplementary file 1 [file insects-14-00244-s001.zip]

Archive with 4 entries (4 files):
- Table S1 The silkworm strains in detail.xlsx
- Table S2 The FibH gene sequences from silkworm pan-genome.xlsx
- Table S3 Sequence and length of all repetitive cores.xlsx
- Table S4 Differential sequence between FibH genes.xlsx
