# Supplementary material for: FibH Gene Complete Sequences (FibHome) Revealed Silkworm Pedigree
Source: Insects. 2023 Feb 28;14(3):244. doi: 10.3390/insects14030244 (PMC10055898; doi:10.3390/insects14030244)
Supplement: Supplementary file 1 [file insects-14-00244-s001.zip › Table S1 The silkworm strains in detail.xlsx]

## Sheet: Sheet1
Sample ID	Group	Name	Gender	Moltinism	Voltinism	Origin	Background/Phenotype*	Resequencing depth (×)	Total bases (Gb)	FibH gene (bp)	GC (%)
BomW2	Wild	-	Male	3or4	unknown	Shaanxi, China		95	42.93	18813	59.4642
BomW3	Wild	-	Male	3or4	unknown	Shaanxi, China		66	29.77
BomW4	Wild	-	Male	3or4	unknown	Shaanxi, China		70	31.78	19974	59.6876
BomW5	Wild	-	Male	3or4	unknown	Shaanxi, China		72	32.77	19104	59.5582
BomW9	Wild	-	Female	3or4	unknown	Yunnan, China		69	31.48
BomW10	Wild	-	Male	3or4	unknown	Sichuan, China		77	34.79
BomW11	Wild	-	Female	3or4	unknown	Tibet, China		79	35.96	18807	59.6746
BomW12	Wild	-	Male	3or4	unknown	Tibet, China		89	40.1	17664	59.3467
BomW13	Wild	-	Female	3or4	unknown	Tibet, China		79	35.67	19860	59.6878
BomW14	Wild	-	Male	3or4	unknown	Tibet, China		80	36.42	24162	60.0364
BomW15	Wild	-	Male	3or4	unknown	Shaanxi, China		79	35.74
BomW16	Wild	-	Male	3or4	unknown	Shaanxi, China		92	41.57
BomW17	Wild	-	Male	3or4	unknown	Shaanxi, China		81	36.52	19472	59.506
BomW18	Wild	-	Male	3or4	unknown	Shaanxi, China		84	37.87	19110	59.4244
BomW20	Wild	-	Male	3or4	unknown	Shaanxi, China		82	37.26	20324	59.6536
BomW23	Wild	-	Male	3or4	unknown	Chongqing, China		96	43.46	20308	59.4101
BomW24	Wild	-	Female	3or4	unknown	Chongqing, China		77	34.75	20311	59.3915
BomW25	Wild	-	Male	3or4	unknown	Hunan, China		75	34.01	19945	59.3332
BomW26	Wild	-	Female	3or4	unknown	Hubei, China		102	46.05
BomW27	Wild	-	Male	3or4	unknown	Hubei, China		74	33.52	19929	59.6166
BomW29	Wild	-	Male	3or4	unknown	Shanxi, China		69	31.42
BomW30	Wild	-	Male	3or4	unknown	Hubei, China		82	37.07	20372	59.4443
BomW31	Wild	-	Female	3or4	unknown	Hubei, China		77	34.83
BomW33	Wild	-	Female	3or4	unknown	Anhui, China		68	30.72
BomW34	Wild	-	Female	3or4	unknown	Shandong, China		73	33.03
BomW35	Wild	-	Male	3or4	unknown	Shandong, China		82	37.14	19602	59.4123
BomW37	Wild	-	Male	3or4	unknown	Beijing, China		145	65.39
BomW38	Wild	-	Female	3or4	unknown	Liaoning, China		74	33.69	19387	59.5296
BomW39	Wild	-	Female	3or4	unknown	Hebei, China		69	31.49
BomW40	Wild	-	Male	3or4	unknown	Hebei, China		92	41.63	19588	59.5211
BomW41	Wild	-	Male	3or4	unknown	Hunan, China		71	32.01
BomW43	Wild	-	Female	3or4	unknown	Anhui, China		71	32.33
BomW44	Wild	-	Male	3or4	unknown	Anhui, China		86	39.12
BomW45	Wild	-	Female	3or4	unknown	Zhejiang, China		70	31.79
BomW46	Wild	-	Female	3or4	unknown	Shanghai, China		76	34.44
BomW47	Wild	-	Male	3or4	unknown	Shanghai, China		76	34.3
BomW48	Wild	-	Female	3or4	unknown	Jiangsu, China		110	49.58	18200	59.533
BomW49	Wild	-	Female	3or4	unknown	Jiangsu, China		86	38.89	19029	59.5933
BomW51	Wild	-	Male	3or4	unknown	Jiangsu, China		80	36.34
BomL1	Local	Guisanmian	Female	3	1	Guangxi, China	p3, M3, Y, golden cocoon, V1	87	39.54	17457	59.4718
BomL2	Local	208Guizhou 1	Male	3	1	Guizhou, China	M3, V1	87	39.52	17623	59.5642
BomL4	Local	Shangqiu No.1	Male	3	1	Henan, China	p, M3, V1	86	39.12	16914	59.4655
BomL5	Local	Mengzi No.1	Male	3	1	Yunnan, China	M3, V1	84	38	18051	59.4704
BomL6	Local	Lu No.1	Male	3	1	Shandong, China	p, M3, Y, C, V1	83	37.54	16734	59.2865
BomL7	Local	Lu No.10	Male	3	1	Shandong, China	p, M3, Y, flesh-coloured cocoon	92	41.78	17451	59.4522
BomL8	Local	Tu No.2	Male	3	1	Shanxi, China	p, M3, Y, C	78	35.46
BomL9	Local	Tu No.6	Male	3	1	Shanxi, China	p3, M3	79	35.62	16419	59.3154
BomL10	Local	Tu No.1	Male	3	1	Shanxi, China	p3, M3	89	40.46	17454	59.4591
BomL11	Local	Tu No.7 W	Male	3	1	Shanxi, China	p3, Ze, M3	68	31.04	16416	59.3141
BomL12	Local	Tu No.7 Y	Male	3	1	Shanxi, China	p3, Ze, M3, Y, C	81	36.78	16416	59.3141
BomL13	Local	Tu No.5	Female	3	1	Shanxi, China	p, Ze, M3, Y	65	29.26	17463	59.5259
BomL14	Local	Tu No.4	Male	3	1	Shanxi, China	p3, Ze, M3, Y	59	26.56	16416	59.3141
BomL15	Local	Tu No.3	Male	3	1	Shanxi, China	p3, Ze, M3, Y, C	70	31.65	16416	59.3141
BomL16	Local	Yanhe No.1	Male	3	1	Guizhou, China	p, M3, Y, C, V1	88	39.87
BomL17	Local	Zhengan No.1	Male	3	1	Guizhou, China	p, M3, Y, yellow cocoon, V1	86	39.1
BomL18	Local	Zunyi No.1	Male	3	1	Guizhou, China	p, M3, dilute-green cocoon, V1	76	34.45	18108	59.5924
BomL19	Local	Zunyi No.2	Male	3	1	Guizhou, China	p, M3, Y, C, V1	85	38.57	17487	59.3927
BomL20	Local	ShenNong No.5	Male	3	1	Hubei, China	p, M3, V1	89	40.19	17446	59.4635
BomL21	Local	ShenNong No.2	Male	3	1	Hubei, China	p, M3, V1	73	32.89	14676	59.2191
BomL22	Local	ShenNong No.1	Male	3	1	Hubei, China	p, M3, V1	76	34.55
BomL23	Local	Chuxiong	Male	4	2	Yunnan, China	p, Y, C	87	39.51	16458	59.2721
BomL24	Local	Ankang No.4pY	Male	3	1	Shaanxi, China	p, K, M3, Y, C	80	36.31	17505	59.4573
BomL25	Local	ZT200	Male	4	1	Shaanxi, China	p, Y, Pk	84	37.83
BomL26	Local	Ankang No.4	Male	3	1	Shaanxi, China	p3, K, M3, Y, Pk	71	32	17475	59.4735
BomL27	Local	Dachuibazi	unknown	3	1	Shaanxi, China	p, M3, Y, Pk	79	35.61
BomL28	Local	Wugong	Male	3	1	Shaanxi, China	p, M3, V1	74	33.67	15393	59.2997
BomL29	Local	ZT300	Male	3	1	Shaanxi, China	p, M3, V1	85	38.28	15393	59.2997
BomL30	Local	ZT100	Male	3	1	Hunan, China	p2, M3, Y, C	87	39.18	15393	59.2997
BomL31	Local	Yanji	Male	3	1	Jilin, China	p3, M3, Y, Pk	85	38.49	17457	59.4718
BomL32	Local	A10	Male	3	1	Yunnan, China	p, Y, Pk	71	32.09	17457	59.4678
BomL33	Local	Gansu 1	unknown	3	1	Gansu, China	p, M3, Y, pink cocoon	75	33.99	17439	59.4702
BomL34	Local	Gansu 2	Male	3	1	Gansu, China	p, M3, Y, Pk	84	37.92
BomL35	Local	TP01	Male	3	2	Chongqing, China	p, M3, Y, C	85	38.6	18330	59.4817
BomL36	Local	Zhongjiang	Male	3	1	Sichuan, China	p, M3, Y, flesh-coloured cocoon	80	36.24	15657	59.3473
BomL37	Local	Ermao	Male	3	1	Sichuan, China	p, M3, Y, rusty cocoon	81	36.86	17640	59.5862
BomL38	Local	Damao	Male	3	1	Sichuan, China	p, M3, Y, flesh-coloured cocoon	81	36.5	17640	59.5862
BomL39	Local	Qiansanmian	Male	3	1	Guizhou, China	pM, M3, V1	83	37.43	15030	59.2149
BomL40	Local	Sichuansanmian	Male	3	1	Sichuan, China	p, M3, Y, C	69	31.18	17199	59.4569
BomL41	Local	Huangbo	Male	3	1	China	p, M3, Y, C	86	39.02	17661	59.5097
BomL42	Local	Tu 7	Female	3	1	Sichuan, China	p, Y	73	33.02	17277	59.4374
BomL43	Local	Tu 3	Female	3	1	Sichuan, China	p, Ze, Y	81	36.59	16938	59.4698
BomL44	Local	Tu 8	Male	3	1	Sichuan, China	p3, Y	82	37.2	16938	59.4698
BomL45	Local	Mianyanghong	Male	4	1	Hubei, China	p, Y, Pk	81	36.64	17460	59.4731
BomL46	Local	Datuanyuan	Male	4	1	China	p, Y, Pk	82	37.15	16379	59.4175
BomL47	Local	France 408ps	Male	4	1	France	pS, Y, dilute-yellow cocoon	181	81.85	15315	59.1642
BomL48	Local	Yihuangjian	Male	4	unknown	Europe	p3, Y, dilute-yellow cocoon	69	31.2	15915	59.2271
BomL49	Local	France 403	Male	4	1	France	p, Y, C	80	36.32	15715	59.3573
BomL50	Local	France 50B	Male	4	1	France	p3, Ze	68	30.97	16366	59.257
BomL51	Local	Morocco	Male	4	1	Morocco	p3, Y, yellow cocoon	69	31.19	14892	59.1391
BomL52	Local	Bagdad	Male	4	1	Russia	p3	86	39.03	15091	59.2207
BomL53	Local	с-оветская1	Male	4	1	Russia	Ng, p	89	40.15	14691	59.1519
BomL54	Local	Italy 16	Male	4	1	Italy	p3, Ze, Y	90	40.88	15961	59.2507
BomL55	Local	East Germany 201	Male	4	1	Germany	p3, Y, orange cocoon	90	40.81	16333	59.1379
BomL56	Local	Hungary	Male	4	1	Hungary	p, Y, cream-colored cocoon	91	41.1	15454	59.195
BomL57	Local	Spain	Male	4	1	Spain	p, Y, orange cocoon	82	37.24	16191	59.2737
BomL58	Local	Luobendihong	Male	4	1	Turkey	p, Y, orange cocoon	93	42.11	14888	59.1214
BomL59	Local	Romania No.9	Male	4	1	Romania	p, Y, cream-colored cocoon	82	37.33	14892	59.1391
BomL60	Local	317	Male	4	1	Germany	p3, Y, dilute-yellow cocoon	79	35.69	15180	59.2161
BomL61	Local	Romania No.6	Male	4	1	Romania	p, Y, orange cocoon	77	35.07
BomL62	Local	410	Male	4	1	Germany	grey-green egg, Y, yellow cocoon	83	37.46	14650	59.0853
BomL63	Local	Romania No.3	Male	4	1	Romania	p, Y, orange cocoon	77	34.76	14874	59.1367
BomL64	Local	East Germany 908	Male	4	1	Germany	p3, Y, orange cocoon	82	37.23	15180	59.2161
BomL65	Local	ShenNong No.3	Male	3	1	Hubei, China	p, M3, V1	85	38.59	17466	59.4698
BomL66	Local	Sanmianbai	Male	3	1	Jiangsu, China	p	66	29.89	16384	59.3506
BomL67	Local	Suqian No.1	Male	3	1	Jiangsu, China	p, M3	75	33.86	17384	59.4685
BomL68	Local	Sihong	Male	4	1	Jiangsu, China	p, XanC	73	33.11
BomL69	Local	Lincheng	Male	4	1	Hebei, China	p	74	33.56	17367	59.4518
BomL70	Local	D22	Male	4	1	Zhejiang, China	pS	69	31.5	15297	59.1554
BomL71	Local	Yuhang 24	Male	4	1	Zhejiang, China	p	80	36.3	15315	59.1642
BomL72	Local	D19	Male	4	1	Zhejiang, China	p	83	37.38	16848	59.4551
BomL74	Local	Yuhang No.7	Male	4	2	Zhejiang, China	p	84	37.84	16839	59.2137
BomL75	Local	Sangcan (Hu)	Male	4	1	Zhejiang, China	p	81	36.62	15315	59.1642
BomL76	Local	D18	Male	4	1	Zhejiang, China	p	93	41.93	17475	59.4678
BomL77	Local	Taihu	Male	4	2	Zhejiang, China	p	76	34.45	15411	59.2304
BomL78	Local	D21	Male	4	1	Zhejiang, China	p	73	33.03	17979	59.5194
BomL79	Local	Sericin M3	Male	3	unknown	unknown	p, L, M3, Y, C	84	37.88	15960	59.2544
BomL80	Local	357	Male	4	1	Jiangsu, China	p3	76	34.42	15672	59.367
BomL81	Local	9009	Male	4	2	China	p	68	31.05	15672	59.367
BomL82	Local	Pixian 1	Male	4	1	Jiangsu, China	ci, p	64	28.87	14676	59.1033
BomL84	Local	C-4	Male	4	1	China	p	73	32.98	17391	59.3525
BomL85	Local	Zhugui	Male	4	1	Zhejiang, China	p	82	37.18	16125	59.2496
BomL86	Local	Bilian	Male	4	1	Jiangsu, China	p, green cocoon	72	32.8	16596	59.2974
BomL87	Local	Tu 01R	Male	3	1	Sichuan, China	p, M3, Y	86	39.14	15318	59.2179
BomL89	Local	T20	Male	4	2	India	pM, peanut shape cocoon	93	41.97
BomL90	Local	T19	Male	4	2	India	pS, oval-shaped cocoon	85	38.26	15960	59.2544
BomL91	Local	D17	Male	4	2	Hunan, China	p4, pD	79	35.95	15960	59.2544
BomL92	Local	Linhai No.20	Male	4	2	Zhejiang, China	p3, M4, V2	58	26.13	15315	59.1642
BomL93	Local	D12	Male	4	2	Zhejiang, China	p3	86	38.87	17598	59.4215
BomL94	Local	D16	Male	4	1	Zhejiang, China	pM	86	38.94	15318	59.2179
BomL95	Local	Changdejinhuang	Male	4	1	Hunan, China	p, Y, C	80	36.01	17421	59.4685
BomL96	Local	Yuhang No.2	Female	4	2	Zhejiang, China	p	71	32.17	15319	59.1488
BomL97	Local	D8	Male	4	2	Zhejiang, China	p	93	42	15318	59.2179
BomL98	Local	Tai	Male	4	2	Japan	p3	85	38.58	15315	59.1642
BomL99	Local	Ping	Male	4	2	Japan	p	75	34.15
BomL100	Local	Xupu	Male	4	1	Hunan, China	p3, M4, V1	79	35.88
BomL101	Local	Wulong	Male	4	1	Zhejiang, China	pM	93	42.2	17481	59.3616
BomL102	Local	Yiwu	Male	4	1	Zhejiang, China	pM	103	46.51	15960	59.2544
BomL104	Local	Songhuacanji	Male	4	2	Jiangsu, China	p, lem	69	31.07	16005	59.219
BomL105	Local	T3	Female	4	Poly-	Thailand	p	80	36.42	15318	59.2179
BomL106	Local	ZT001	Male	3	1	China	p, M3	72	32.74	15891	59.3418
BomL108	Local	Meican	Male	4	unknown	unknown	p3	79	35.83	16791	59.2996
BomL109	Local	Gaobai	Male	4	Poly-	Guangdong, China	p, V3	67	30.34	15960	59.2544
BomL110	Local	Gaohua	Male	4	Poly-	Guangdong, China	p3, V3	66	29.84	17103	59.3463
BomL111	Local	Mysore	Male	4	Poly-	India	p, V3	97	43.9	15981	59.2141
BomL112	Local	N4	Male	4	Poly-	India	p, V3	78	35.54	18199	59.1626
BomL113	Local	Huangban	Male	4	Poly-	Guangdong, China	V3	82	37	15960	59.2544
BomL114	Local	Nistari	Male	4	Poly-	India	p3, V3	92	41.45	17067	59.3426
BomL115	Local	7017	Female	4	Poly-	Guangdong, China	V3	83	37.69	18122	59.4029
BomL116	Local	Qinjin 1	Male	4	Poly-	Guangxi, China	p, V3	65	29.61	18921	59.5106
BomL117	Local	Qinjin 2	Male	4	Poly-	Guangxi, China	p, V3	82	37.1	18921	59.5106
BomL118	Local	Jiaqiu	Male	4	Poly-	Guangdong, China	V3	78	35.46	17274	59.303
BomL119	Local	Qiongshanhainan 1	Male	4	Poly-	Hainan, China	PM, V3	75	34.17	17109	59.3489
BomL120	Local	Qiongshanhainan F	Female	4	Poly-	Hainan, China	PM, V3	68	30.86	17109	59.3489
BomL121	Local	Qiongshanhainan 2	Male	4	Poly-	Hainan, China	PM, V3	72	32.66	17109	59.3489
BomL122	Local	LaoⅡ	Male	4	Poly-	Laos	p, Y, C, V3	92	41.55	18111	59.4059
BomL123	Local	Fang 4	Male	4	Poly-	Guangxi, China	p, V3	76	34.57	18111	59.4059
BomL124	Local	H2-1	Male	4	Poly-	Vietnam	p3, V3	66	29.92
BomL125	Local	H2-2	Male	4	Poly-	Vietnam	p3, V3	73	32.96	16617	59.2827
BomL135	Local	301	Male	4	Poly-	Guangdong, China	p3, V3	74	33.7
BomL137	Local	Da 09-2	Male	4	2	Guangdong, China	p3, V3	71	31.96	16848	59.3364
BomL138	Local	Gaohua	Male	4	Poly-	Guangdong, China	p3, V3	76	34.33	16848	59.3364
BomL160	Local	Peixian1	Male	4	1	Jiangsu, China	p1	74	33.31	17415	59.466
BomL165	Local	Cambodia	Male	4	2	Cambodia	p, Y, C	89	40.26	15454	59.2144
BomL166	Local	Yancheng	Male	4	1	Jiangsu, China	p, Xan	68	30.79	17259	59.4415
BomL167	Local	Dacao	Male	4	2	Japan	p3	70	31.75
BomL168	Local	Yinji	Male	4	unknown	Japan	p3	63	28.7	14965	59.1447
BomL169	Local	Xiaoshiwan	Male	4	1	Japan	p3	84	37.96	17475	59.4678
BomL170	Local	Chishu	Male	4	1	Japan	p3	77	34.79	17481	59.3616
BomL171	Local	J115	Male	4	1 or 2	Japan	p3, peanut shape cocoon	75	34.08	16582	59.4138
BomL172	Local	J106	Male	4	1	Japan	p3, peanut shape cocoon	71	32.14	15960	59.2544
BomL173	Local	J9	Male	4	1	Japan	p3, peanut shape cocoon	72	32.72	15960	59.2544
BomL174	Local	J10	Male	4	1	Japan	p3, peanut shape cocoon	88	39.65	15960	59.2544
BomL175	Local	J8	Male	4	1	Japan	p3, peanut shape cocoon	77	34.94
BomL176	Local	J7	Male	4	1	Japan	p3, peanut shape cocoon	103	46.63	15960	59.2544
BomL177	Local	АЗад	Male	4	1	Azerbaijan	p3	76	34.24
BomL178	Local	Romania No.7	Male	4	1	Romania	p3	78	35.16	15960	59.2544
BomL179	Local	Санииш15	Male	4	1	Russia	p3	67	30.41	15315	59.1642
BomL180	Local	Санииш11	Male	4	1	Russia	p3	68	30.88	15315	59.1642
BomL181	Local	э2	Male	4	1	Russia	p3, M4, V1	73	33	15150	59.0561
BomL182	Local	Ус-1	Male	4	1	Ukraine	p3, M4, V1	72	32.78	15960	59.2544
BomL183	Local	э1	Male	4	1	Russia	p3, M4, V1	93	42.21	15960	59.2544
BomL184	Local	Санииш24	Male	4	1	Russia	p, M4, V1	80	36.12	15960	59.2544
BomL185	Local	Санииш22	Male	4	1	Russia	p, M4, V1	78	35.5
BomL186	Local	Ou18	Male	4	1	Europe	p3	78	35.31	14694	59.0921
BomL192	Local	Daxian	Male	3	1	Sichuan, China	p, Y, C	81	36.59
BomL193	Local	C108N	Male	4	2	China	p	103	46.46	15315	59.1642
BomL194	Local	C145	Male	4	1	China	p	68	30.73
BomL197	Local	Handan	Male	4	1	Hebei, China	p	63	28.51	14892	59.1391
BomL199	Local	Grey egg	Male	4	1	Jiangsu, China	grey egg, p	87	39.34	17451	59.4751
BomL200	Local	Youxi	Male	4	1	Japan	p	75	33.87	15960	59.2544
BomL201	Local	T2	Female	4	Poly-	Thailand	p, Y, C	73	33.29	15318	59.2179
BomL202	Local	T5	Male	4	2	India	p	84	38.25
BomL208	Local	99R	Male	4	2	Guangxi, China	p	85	38.51	15318	59.2179
BomL209	Local	DAR	Male	4	2	unknown	p, Y, C	105	47.45	17421	59.4685
BomL210	Local	305	Male	4	Poly-	Guangdong, China	p, V3	75	33.93	17109	59.3489
BomL211	Local	5G	Male	4	2	unknown	dilute green cocoon	87	39.42	16461	59.316
BomL212	Local	3011D	Male	4	unknown	Jiangsu, China	p3	80	36.24	17415	59.466
BomL213	Local	M-J	Male	4	1 or 2	Jiangsu, China	p, Y	91	40.96
BomL214	Local	21-670	Male	4	2	unknown	p3	94	42.45	15960	59.2544
BomP18	Improved	Zhaoxia B	Male	4	2	Japan		71	31.96	15315	59.1642
BomP20	Improved	Baiyu B	Male	4	2	Japan		79	35.8	15960	59.2544
BomP21	Improved	Guang	Male	4	2	Japan		77	34.94
BomP22	Improved	Xian2	Male	4	2	Japan		83	37.64	15960	59.2544
BomP25	Improved	Ling83da	Male	4	2	Japan		85	38.4
BomP26	Improved	Qiu7	Male	4	2	Japan		90	40.53	15315	59.1642
BomP27	Improved	Zhaoxia	Male	4	2	Japan		98	44.48	15315	59.1642
BomP33	Improved	Qiubai B	Male	4	2	Japan		78	35.26	15315	59.1642
BomP34	Improved	QiuFB	Male	4	2	Japan		102	46.02	15315	59.1642
BomP35	Improved	QiuFA	Male	4	2	Japan		90	40.6	15960	59.2544
BomP36	Improved	21-450	Male	4	1	Japan		45	20.5
BomP37	Improved	C-w	Male	unknown	unknown	Japan		77	35.09	14874	59.1367
BomP38	Improved	21-815	Male	4	1	Japan		84	38.04	15960	59.2544
BomP39	Improved	734	Male	4	2	Japan		90	40.55	15942	59.2397
BomP40	Improved	782	Male	4	2	Japan		89	40.2	15920	59.2211
BomP41	Improved	854B	Male	4	2	Japan		93	41.97	15315	59.1642
BomP44	Improved	XianghuiA	Male	4	2	Japan		89	40.34	15975	59.2488
BomP46	Improved	416A	Male	4	2	Japan		102	46.09	15960	59.2544
BomP47	Improved	Su12	Male	4	2	Japan		106	47.88	15960	59.2544
BomP48	Improved	Su4	Male	4	2	Japan		91	41.22
BomP49	Improved	208A	Male	4	2	Japan		83	37.47	15960	59.2544
BomP50	Improved	206B	Male	4	2	Japan		92	41.48	15960	59.2544
BomP51	Improved	Ling10	Male	4	2	Japan		89	40.14	15960	59.2544
BomP52	Improved	Ling85	Male	4	2	Japan		94	42.65	15979	59.2528
BomP53	Improved	Furu (A)	Male	4	2	Japan		80	36.02	15960	59.2544
BomP54	Improved	798	Male	4	unknown	Japan		90	40.55	15960	59.2544
BomP55	Improved	Mingzhu	Male	4	2	Japan		92	41.78	15960	59.2544
BomP56	Improved	Zhenfeng	Male	4	2	Japan		78	35.28
BomP57	Improved	796	Male	4	2	Japan		89	40.14
BomP58	Improved	882Da	Male	4	2	Japan		86	38.9	13916	58.9681
BomP59	Improved	882	Male	4	2	Japan		109	49.11	15960	59.2544
BomP60	Improved	Chunxiao	Male	4	2	Japan		84	38.2	15959	59.2518
BomP62	Improved	874A	Male	4	2	Japan		81	36.85	15942	59.246
BomP63	Improved	Ling15	Male	unknown	unknown	Japan		80	36.38	15960	59.2544
BomP64	Improved	328	Male	unknown	unknown	Japan		91	41.23	15960	59.2544
BomP67	Improved	21-881	Male	4	1	Japan		90	40.74	14874	59.1367
BomP68	Improved	Yun8B	Male	4	2	Japan		88	39.94	15960	59.2544
BomP69	Improved	Yun8A	Male	4	2	Japan		94	42.46	15339	59.3389
BomP70	Improved	N100	Male	4	2	Japan		85	38.43	15960	59.2544
BomP72	Improved	826	Male	4	2	Japan		88	39.99	15960	59.2544
BomP73	Improved	J5A	Male	4	2	Japan		84	38.12	15960	59.2544
BomP74	Improved	HaoyueA	Male	4	2	Japan		99	44.62	14874	59.1367
BomP76	Improved	JinxiuA	Male	4	2	Japan		89	40.33	14874	59.1367
BomP77	Improved	792	Male	4	2	Japan		74	33.71
BomP79	Improved	Chunfeng	Male	4	2	Japan		91	41	14874	59.1367
BomP87	Improved	872A	Male	4	2	Japan		94	42.34
BomP97	Improved	21-620	Male	4	1 or 2	China		80	36.15	15960	59.2544
BomP98	Improved	21-660	Male	4	1 or 2	China		81	36.81	17931	59.5226
BomP99	Improved	Zhong4A	Male	4	2	China		83	37.69	15318	59.2179
BomP101	Improved	21-814	Male	4	1 or 2	China		85	38.68	15318	59.2179
BomP102	Improved	J52a	Female	4	unknown	China	p3, Y, C	80	36.2	15959	59.2518
BomP103	Improved	J52b	Male	4	unknown	China	p3	76	34.53	15960	59.2544
BomP104	Improved	L61a	Female	4	unknown	China	p, Y, C	64	28.97	15318	59.2179
BomP105	Improved	L61b	Male	4	unknown	China	p	82	37.07	15318	59.2179
BomP106	Improved	21-833	Male	4	1 or 2	China		79	35.71	16773	59.3036
BomP107	Improved	ShencuJ	Male	unknown	unknown	China		89	40.24	15318	59.2179
BomP108	Improved	Shencuzhonghua	Male	unknown	unknown	China		83	37.76	15318	59.2179
BomP109	Improved	EHXinT	Male	4	unknown	China		72	32.74	15960	59.2544
BomP110	Improved	121	Male	unknown	unknown	China		95	43.14
BomP111	Improved	135(601)	Male	unknown	2	China		91	41.08	15318	59.2179
BomP112	Improved	539B	Male	4	2	China		79	35.98	15960	59.2481
BomP113	Improved	Qiufang	Male	4	2	China		80	36.07	15960	59.2544
BomP114	Improved	932	Male	4	2	China		88	39.83	15318	59.2179
BomP119	Improved	HuangheA	Male	4	2	China		70	31.9	15960	59.2544
BomP120	Improved	HuangheB	Male	4	2	China		92	41.44	15973	59.2375
BomP121	Improved	Qiu3	Male	4	2	China		88	39.74	15960	59.2544
BomP122	Improved	415A	Male	4	2	China		85	38.41	15318	59.2179
BomP123	Improved	C106A	Male	4	2	China		84	38.16
BomP124	Improved	CVDAR7-Ⅱ	Male	4	2	China		92	41.83	15318	59.2179
BomP125	Improved	Yun7A	Male	4	2	China		82	36.93	15960	59.2544
BomP127	Improved	Qiufeng N	Male	4	2	China		92	41.49
BomP128	Improved	871A	Male	4	2	China		75	33.98
BomP129	Improved	871C	Male	4	2	China		84	38.05	15318	59.2179
BomP131	Improved	C100b	Male	4	2	China		80	36.3	15318	59.2179
BomP148	Improved	Xia6	Male	4	2	China		89	40.25	16106	59.3009
BomP149	Improved	Xiafu	Male	4	unknown	China		85	38.67	15318	59.2179
BomP150	Improved	XiaFA	Male	4	2	China		71	32.2	15960	59.2544
BomP153	Improved	932N	Male	4	2	China		80	36.14	15960	59.2544
BomP155	Improved	997	Male	unknown	unknown	China		99	44.69	15960	59.2544
BomP156	Improved	Qiufeng	Male	4	2	China		72	32.66	15318	59.2179
BomP157	Improved	Qiuye	Male	unknown	2	China		78	35.15	15960	59.2544
BomP158	Improved	Su3	Male	4	2	China		86	38.71	15960	59.2544
BomP159	Improved	Qiufeng(H)a	Female	4	2	China		45	20.41
BomP161	Improved	FurongA	Male	4	2	China		75	33.9	15960	59.2544
BomP163	Improved	Xian1	Male	4	2	China		69	31.16	15315	59.1642
BomP166	Improved	Jin15	Male	4	2	China		79	35.87	15367	59.1332
BomP167	Improved	Hua	Male	4	2	China		101	45.78	15318	59.2179
BomP168	Improved	Chunlei	Male	4	2	China		78	35.13	15960	59.2544
BomP169	Improved	751	Male	4	2	China		83	37.5	15960	59.2544
BomP170	Improved	881	Male	4	2	China		92	41.59	16154	59.2732
BomP171	Improved	Suchun	Male	4	2	China		86	39.09	15960	59.2544
BomP172	Improved	Fengyi	Male	4	2	China		96	43.43	15960	59.2544
BomP174	Improved	Suxiu	Male	4	2	China		82	37.09	15960	59.2544
BomP175	Improved	7913	Male	4	2	China		84	38.02	15960	59.2544
BomP176	Improved	Zhelei	Male	4	2	China		91	41.25	15318	59.2179
BomP177	Improved	781A	Male	4	2	China		93	41.98	15318	59.2179
BomP178	Improved	Jin9	Male	4	2	China		71	31.98	15318	59.2179
BomP179	Improved	799	Male	4	2	China		80	36.29
BomP180	Improved	M-C	Male	4	2	China		75	33.78	15960	59.2544
BomP181	Improved	JingsongB	Male	4	2	China		82	37.3	15318	59.2179
BomP183	Improved	Yun7Bda	Male	4	2	China		95	42.82	15960	59.2544
BomP184	Improved	Su	Male	4	2	China		86	38.79	15960	59.2544
BomP185	Improved	Ju	Male	4	2	China		77	34.76	15960	59.2544
BomP186	Improved	ZhulingB	Male	unknown	unknown	China		76	34.27	15960	59.2544
BomP187	Improved	ZhulingA	Male	unknown	unknown	China		88	39.66	15318	59.2179
BomP188	Improved	881C1	Male	unknown	unknown	China		66	30.11	15318	59.2179
BomP191	Improved	Jin12	Male	4	2	China		85	38.52	15318	59.2179
BomP192	Improved	ShanheA	Male	unknown	unknown	China		80	36.38	15318	59.2179
BomP193	Improved	ShanheBda	Male	4	2	China		108	49	15318	59.2179
BomP194	Improved	ShanheB	Male	unknown	unknown	China		100	45.22	15318	59.2179
BomP195	Improved	8212	Male	4	2	Japan		86	39.05	15960	59.2544
BomP196	Improved	BaixiaB	Male	4	Poly-	China	p	69	31.06	15960	59.2544
BomP197	Improved	Hainan	Male	4	unknown	China	pM	82	36.98	15960	59.2544
BomP198	Improved	124	Male	4	1	China		71	32.3	16776	59.305
BomP199	Improved	123	Male	4	1	China		88	39.82	15960	59.2544
BomP200	Improved	ZT900	Male	3	unknown	Japan	p, M3, Y, C	81	36.69	18280	59.5788
BomP201	Improved	Xuyi No.1	Male	4	2	Japan	p, Y, C	85	38.59	17598	59.4272
BomP202	Improved	Leiye C	Male	4	unknown	Japan	p, Y, C	75	33.82	15315	59.1642
BomP204	Improved	06-021	Male	4	1 or 2	Japan	pM, ECa (+)	66	30.03	20541	59.5784
BomP208	Improved	BLV6	Male	4	1 or 2	Japan	p3	65	29.62	15960	59.2544
Note: The red fonts represent silkworm strains with FibH gene containing polyguanine or polyN.
