# Supplementary material for: FibH Gene Complete Sequences (FibHome) Revealed Silkworm Pedigree
Source: Insects. 2023 Feb 28;14(3):244. doi: 10.3390/insects14030244 (PMC10055898; doi:10.3390/insects14030244)
Supplement: Supplementary file 1 [file insects-14-00244-s001.zip › Table S2 The FibH gene sequences from silkworm pan-genome.xlsx]

## Sheet: Sheet1
Sample ID	FibH sequence (5' to 3')
W14	CATCAGTTCGGTTCCAACTCTCAAGATGAGAGTCAAAACCTTTGTGATCTTGTGCTGCGCTCTGCAGGTGAGTTAATTATTTTACTATTATTTCAGAAGGTGGCCAGACGATATCACGGGCCACCTGATAATAAGTGGTCGCCAAAACGCACAGATATCGTAAATTGTGCCATTTGATTTGTCACGCCCGGGGGGGCTACGGCTACTAAACTACATTTATTTATTTAAAAAATGAACCTTAGATTATGTAACTTGTGATTTATTTGCGTCAAAAGTAGGCAGGATGAATCTATGTAAATACCTGGGCAGACTTGCAATATCCTATTTCACCGGTAAATCAGCATTGCAATATGCAATGCATATTCAACAATATGTAAAACAATTCGTAAAGCATCATTA…
W30	CATCAGTTCGGTTCCAACTCTCAAGATGAGAGTCAAAACCTTTGTGATCTTGTGCTGCGCTCTGCAGGTGAGTTAATTATTTTACTATTATTTCAGAAGGTGGCCAGACGATATCACGGGCCACCTGATAATAAGTGGTCGCCAAAACGCACAGATATCGTAAATTGTGCCATTTGATTTGTCACGCCCGGGGGGGCTACGGAATAAACTACATTTATTTATTTAAAAAATGAACCTTAGATTATGTAACTTGTGATTTATTTGCGTCAAAAGTAGGCAGGATGAATCTATGTAAATACCTGGGCAGACTTGCAATATCCTATTTCACCGGTAAATCAGCATTGCAATATGCAATGCATATTCAACAATATGTAAAACAATTCGTAAAGCATCATTAGA…
W20	CATCAGTTCGGTTCCAACTCTCAAGATGAGAGTCAAAACCTTTGTGATCTTGTGCTGCGCTCTGCAGGTGAGTTAATTATTTTACTATTATTTCAGAAGGTGGCCAGACGATATCACGGGCCACCTGATAATAAGTGGTCGCCAAAACGCACAGATATCGTAAATTGTGCCATTTGATTTGTCACGCCCGGGGGGGCTACGGAATAAACTACATTTATTTATTTAAAAAATGAACCTTAGATTATGTAACTTGTGATTTATTTGCGTCAAAAGTAGGCAAGATGAATCTATGTAAATACCTGGGCAGACTTGCAATATCCTATTTCACCGGTAAATCAGCATTGCAATATGCAATGCATATTCAACAATATGTAAAACAATTCGTAAAGCATCATTAGA…
W24	CATCAGTTCGGTTCCAACTCTCAAGATGAGAGTCAAAACCTTTGTGATCTTGTGCTGCGCTCTGCAGGTGAGTTAATTATTTTACTATTATTTCAGAAGGTGGCCAGACGATATCACGGGCCACCTGATAATAAGTGGTCGCCAAAACGCACAGATATCGTAAATTGTGCCATTTGATTTGTCACGCCCGGGGGGGCTACGGAATAAACTACATTTATTTATTTAAAAAATGAATCTTAGATTATGTAACTTGTGATTTATTTGCGTCAAAAGTAGGCAAGATGAATCTATGTAAATACCTGGGCAGACTTGCAATATCCTATTTCACCGGTAAATCAGCATTGCAATATGCAATGCATATTCAACAATATGTAAAACAATTCGTAAAGCATCATTAGA…
W23	CATCAGTTCGGTTCCAACTCTCAAGATGAGAGTCAAAACCTTTGTGATCTTGTGCTGCGCTCTGCAGGTGAGTTAATTATTTTACTATTATTTCAGAAGGTGGCCAGACGATATCACGGGCCACCTGATAATAAGTGGTCGCCAAAACGCACAGATATCGTAAATTGTGCCATTTGATTTGTCACGCCCGGGGGGGCTACGGAATAAACTACATTTATTTATTTAAAAAATGAATCTTAGATTATGTAACTTGTGATTTATTTGCGTCAAAAGTAGGCAAGATGAATCTATGTAAATACCTGGGCAGACTTGCAATATCCTATTTCACCGGTAAATCAGCATTGCAATATGCAATGCATATTCAACAATATGTAAAACAATTCGTAAAGCATCATTAGA…
W4	CATCAGTTCGGTTCCAACTCTCAAGATGAGAGTCAAAACCTTTGTGATCTTGTGCTGCGCTCTGCAGGTGAGTTAATTATTTTACTATTATTTCAGAAGGTGGCCAGACGATATCACGGGCCACCTGATAATAAGTGGTCGCCAAAACGCACAGATATCGTAAATTGTGCCATTTGCTTTGTCACGCCCGGGGGGGCTACGGAATAAACTACATTTATTTATTTAAAAAATGAACCTTAGATTATGTAACTTGTGATTTATTTGCGTCAAAAGTAGGCAAGATGAATCTATGTAAATACCTGGGCAGACTTGCAATATCCTATTTCACCGGTAAATCAGCATTGCAATATGCAATGCATATTCAACAATATGTAAAACAATTCGTAAAGCATCATTAGA…
W25	CATCAGTTCGGTTCCAACTCTCAAGATGAGAGTCAAAACCTTTGTGATCTTGTGCTGCGCTCTGCAGGTGAGTTAATTATTTTACTATTATTTCAGAAGGTGGCCAGACGATATCACGGGCCACCTGATAATAAGTGGTCGCCAAAACGCACAGATATCGTAAATTGTGCCATTTGATTTGTCACGCCCGGGGGGGCTACGGAATAAACTACATTTATTTATTTAAAAAATGAACCTTAGATTATGTAACTTGTGATTTATTTGCGTCAAAAGTAGGCAAGATGAATCTATGTAAATACCTGGGCAGACTTGCAATATCCTATTTCACCGGTAAATCAGCATTGCAATATGCAATGCATATTCAACAATATGTAAAACAATTCGTAAAGCATCATTAGA…
W27	CATCAGTTCGGTTCCAACTCTCAAGATGAGAGTCAAAACCTTTGTGATCTTGTGCTGCGCTCTGCAGGTGAGTTAATTATTTTACTATTATTTCAGAAGGTGGCCAGACGATATCACGGGCCACCTGATAATAAGTGGTCGCCAAAACGCACAGATATCGTAAATTGTGCCATTTGATTTGTCACGCCCGGGGGGGCTACGGAATAAACTACATTTATTTATTTAAAAAATGAACCTTAGATTATGTAACTTGTGATTTATTTGCGTCAAAAGTAGGCAAGATGAATCTATGTAAATACCTGGGCAGACTTGCAATATCCTATTTCACCGGTAAATCAGCATTGCAATATGCAATGCATATTCAACAATATGTAAAACAATTCGTAAAGCATCATTAGA…
W13	CATCAGTTCGGTTCCAACTCTCAAGATGAGAGTCAAAACCTTTGTGATCTTGTGCTGCGCTCTGCAGGTGAGTTAATTATTTTACTATTATTTCAGAAGGTGGCCAGACGATATCACGGGCCACCTGATAATAAGTGGTCGCCAAAACGCACAGATATCGTAAATTGTGCCATTTGATTTGTCACGCCCGGGGGGGCTACGGCTACTAAACTACATTTATTTATTTAAAAAATGAACCTTAGATTATGTAACTTGTGATTTATTTGCGTCAAAAGTAGGCAGGATGAATCTATGTAAATACCTGGGCAGACTTGCAATATCCTATTTCACCGGTAAATCAGCATTGCAATATGCAATGCATATTCAACAATATGTAAAACAATTCGTAAAGCATCATTA…
W35	CATCAGTTCGGTTCCAACTCTCAAGATGAGAGTCAAAACCTTTGTGATCTTGTGCTGCGCTCTGCAGGTGAGTTAATTATTTTACTATTATTTCAGAAGGTGGCCAGACGATATCACGGGCCACCTGATAATAAGTGGTCGCCAAAACGCACAGATATCGTAAATTGTGCCATTTGATTTGTCACGCCCGGGGGGCTACGGAATAAACTACATTTATTTATTTAAAAAATGAACCTTAGATTATGTAACTTGTGATTTATTTGCGTCAAAAGTAGGCAAGATGAATCTATGTAAATACCTGGGCAGACTTGCAATATCCTATTTCACCGGTAAATCAGCATTGCAATATGCAATGCATATTCAACAATATGTAAAACAATTCGTAAAGCATCATTAGAA…
W40	CATCAGTTCGGTTCCAACTCTCAAGATGAGAGTCAAAACCTTTGTGATCTTGTGCTGCGCTCTGCAGGTGAGTTAATTATTTTACTATTATTTCAGAAGGTGGCCAGACGATATCACGGGCCACCTGATAATAAGTGGTCGCCAAAACGCACAGATATCGTAAATTGTGCCATTTGATTTGACACGCCCGGGGGGGCTACGGAATAAACTACATTTATTTATTTAAAAAATGAACCTTAGATTATGTAACTTGTGATTTATTTGCGTCAAAAGTAGGCAAGATGAATCTATGTAAATACCTGGGCAGACTTGCAATATCCTATTTCACCGGTAAATCAGCATTGCAATATGCAATGCATATTCAACAATATGTAAAACAATTCGTAAAGCATCATTAGA…
W17	CATCAGTTCGGTTCCAACTCTCAAGATGAGAGTCAAAACCTTTGTGATCTTGTGCTGCGCTCTGCAGGTGAGTTAATTATTTTACTATTATTTCAGAAGGTGGCCAGACGATATCACGGGCCACCTGATAATAAGTGGTCGCCAAAACGCACAGATATCGTAAATTGTGCCATTTGATTTGTCACGCCCGGGGGGGCTACGGAATAAACTACATTTATTTATTTAAAAAATGAACCTTAGATTATGTAACTTGTGATTTATTTGCGTCAAAAGTAGGCAAGATGAATCTATGTAAATACCTGGGCAGACTTGCAATATCCTATTTCACCGGTAAATCAGCATTGCAATATGCAATGCATATTCAACAATATGTAAAACAATTCGTAAAGCATCATTAGA…
W38	CATCAGTTCGGTTCCAACTCTCAAGATGAGAGTCAAAACCTTTGTGATCTTGTGCTGCGCTCTGCAGGTGAGTTAATTATTTTACTATTATTTCAGAAGGTGGCCAGACGATATCACGGGCCACCTGATAATAAGTAGTCGCCAAAACGCACAGATATCGTAAATTGTGCCATTTGATTTGTCACGCCCGGGGGGGCTACGGAATAAACTACATTTATTTATTTAAAAAATGAACCTTAGATTATGTAACTTGTGATTTATTTGCGTCAAAAGTAGGCAAGATGAATCTATGTAAATACCTGGGCAGACTTGCAATATCCTATTTCACCGGTAAATCAGCATTGCAATATGCAATGCATATTCAACAATATGTAAAACAATTCGTAAAGCATCATTAGA…
W18	CATCAGTTCGGTTCCAACTCTCAAGATGAGAGTCAAAACCTTTGTGATCTTGTGCTGCGCTCTGCAGGTGAGTTAATTATTTTACTATTATTTCAGAAGGTGGCCAGACGACATCACGGGCCACCTGATAATAAGTGGTCGCCAAAACGCACAGATATCGTAAATTGTGCCATTTGATTTGTCACGCCCGGGGGGGCTACGGAATAAACTACATTTATTTATTTAAAAAATGAACCTTAGATTATGTAACTTGTGATTTATTTGCGTCAAAAGTAGGCAAGATGAATCTATGTAAATACCTGGGCAGACTTGCAATATCCTATTTCACCGGTAAATCAGCATTGCAATATGCAATGCATATTCAACAATATGTAAAACAATTCGTAAAGCATCATTAGA…
W5	CATCAGTTCGGTTCCAACTCTCAAGATGAGAGTCAAAACCTTTGTGATCTTGTGCTGCGCTCTGCAGGTGAGTTAATTATTTTACTATTATTTCAGAAGGTGGCCAGACGATATCACGGGCCACCTGATAATAAGTGGTCGCCAAAACGCACAGATATCGTAAATTGTGCCATTTGCTTTGTCACGCCCGGGGGGGCTACGGAATAAACTACATTTATTTATTTAAAAAATGAACCTTAGATTATGTAACTTGTGATTTATTTGCGTCAAAAGTAGGCAGGATGAATCTATGTAAATACCTGGGCAGACTTGCAATATCCTATTTCACCGGTAAATCAGCATTGCAATATGCAATGCATATTCAACAATATGTAAAACAATTCGTAAAGCATCATTAGA…
W49	CATCAGTTCGGTTCCAACTCTCAAGATGAGAGTCAAAACCTTTGTGATCTTGTGCTGCGCTCTGCAGGTGAGTTAATTATTTTACTATTATTTCAGAAGGTGGCCAGACGATATCACGGGCCACCTGATAATAAGTGGTCGCCAAAACGCACAGATATCGTAAATTGTGCCATTTGCTTTGTCACGCCCGGGGGGGCTACGGAATAAACTACATTTATTTATTTAAAAAATGAACCTTAGATTATGTAACTTGTGATTTATTTGCGTCAAAAGTAGGCAGGATGAATCTATGTAAATACCTGGGCAGACTTGCAATATCCTATTTCACCGGTAAATCAGCATTGCAATATGCAATGCATATTCAACAATATGTAAAACAATTCGTAAAGCATCATTAGA…
W2	CATCAGTTCGGTTCCAACTCTCAAGATGAGAGTCAAAACCTTTGTGATCTTGTGCTGCGCTCTGCAGGTGAGTTAATTATTTTACTATTATTTCAGAAGGTGGCCAGACGATATCACGGGCCACCTGATAATAAGTGGTCGCCAAAACGCACAGATATCGTAAATTGTGCCATTTGATTTGTCACGCCCGGGGGGGCTACGGAATAAACTACATTTATTTATTTAAAAAATGAACCTTAGATTATGTAACTTGTGATTTATTTGCGTCAAAAGTAGGCAAGATGAATCTATGTAAATACCTGGGCAGACTTGCAATATCCTATTTCACCGGTAAATCAGCATTGCAATATGCAATGCATATTCAACAATATGTAAAACAATTCGTAAAGCATCATTAGA…
W11	CATCAGTTCGGTTCCAACTCTCAAGATGAGAGTCAAAACCTTTGTGATCTTGTGCTGCGCTCTGCAGGTGAGTTAATTATTTTACTATTATTTCAGAAGGTGGCCAGACGATATCACGGGCCACCTGATAATAAGTGGTCGCCAAAACGCACAGATATCGTAAATTGTGCCATTTGATTTGTCACGCCCGGGGGGGCTACGGCTACTAAACTACATTTATTTATTTAAAAAATGAACCTTAGATTATGTAACTTGTGATTTATTTGCGTCAAAAGTAGGCAGGATGAATCTATGTAAATACCTGGGCAGACTTGCAATATCCTATTTCACCGGTAAATCAGCATTGCAATATGCAATGCATATTCAACAATATGTAAAACAATTCGTAAAGCATCATTA…
W48	CATCAGTTCGGTTCCAACTCTCAAGATGAGAGTCAAAACCTTTGTGATCTTGTGCTGCGCTCTGCAGGTGAGTTAATTATTTTACTATTATTTCAGAAGGTGGCCAGACGATATCACGGGCCACCTGATAATAAGTGGTCGCCAAAACGCACAGATATCGTAAATTGTGCCATTTGCTTTGTCACGCCGGGGGGGCTACGGAATAAACTACATTTATTTATTTAAAAAATGAACCTTAGATTATGTAACTTGTGATTTATTTGCGTCAAAAGTAGGCAGGATGAATCTATGTAAATACCTGGGCAGACTTGCAATATCCTATTTCACCGGTAAATCAGCATTGCAATATGCAATGCATATTCAACAATATGTAAAACAATTCGTAAAGCATCATTAGAA…
W12	CATCAGTTCGGTTCCAACTCTCAAGATGAGAGTCAAAACCTTTGTGATCTTGTGCTGCGCTCTGCAGGTGAGTTAATTATTTTACTATTATTTCAGAAGGTGGCCAGACGATATCACGGGCCACCTGATAATAAGTGGTCGCCAAAACGCACAGATATCGTAAATTGTGCCATTTGATTTGTCACGCCCGGGGGGGCTACGGCTACTAAACTACATTTATTTATTTAAAAAATGAACCTTAGATTATGTAACTTGTGATTTATTTGCGTCAAAAGTAGGCAGGATGAATCTATGTAAATACCTGGGCAGACTTGCAATATCCTATTTCACCGGTAAATCAGCATTGCAATATGCAATGCATATTCAACAATATGTAAAACAATTCGTAAAGCATCATTA…
L116	CATCAGTTCGGTTCCAACTCTCAAGATGAGAGTCAAAACCTTTGTGATCTTGTGCTGCGCTCTGCAGGTGAGTTAATTATTTTACTATTATTTCAGAAGGTGGCCAGACGATATCACGGGCCACCTGATAATAAGTGGTCGCCAAAACGCACAGATATCGTAAATTGTGCCATTTGATTTGTCACGCCCGGGGGGGCTACGGAATAAACTACATTTATTTATTTAAAAAATGAACCTTAGATTATGTAACTTGTGATTTATTTGCGTCAAAAGTAGGCAAGATGAATCTATGTAAATACCTGGGCAGACTTGCAATATCCTATTTCACCGGTAAATCAGCATTGCAATATGCAATGCATATTCAACAATATGTAAAACAATTCGTAAAGCATCATTAGA…
L117	CATCAGTTCGGTTCCAACTCTCAAGATGAGAGTCAAAACCTTTGTGATCTTGTGCTGCGCTCTGCAGGTGAGTTAATTATTTTACTATTATTTCAGAAGGTGGCCAGACGATATCACGGGCCACCTGATAATAAGTGGTCGCCAAAACGCACAGATATCGTAAATTGTGCCATTTGATTTGTCACGCCCGGGGGGGCTACGGAATAAACTACATTTATTTATTTAAAAAATGAACCTTAGATTATGTAACTTGTGATTTATTTGCGTCAAAAGTAGGCAAGATGAATCTATGTAAATACCTGGGCAGACTTGCAATATCCTATTTCACCGGTAAATCAGCATTGCAATATGCAATGCATATTCAACAATATGTAAAACAATTCGTAAAGCATCATTAGA…
L35	CATCAGTTCGGTTCCAACTCTCAAGATGAGAGTCAAAACCTTTGTGATCTTGTGCTGCGCTCTGCAGGTGAGTTAATTATTTTACTATTATTTCAGAAGGTGGCCAGACGATATCACGGGCCACCTGATAATAAGTGGTCGCCAAAACGCACAGATATCGTAAATTGTGCCATTTGCTTTGTCACGCCCGGGGGGGCTACGGAATAAACTACATTTATTTATTTAAAAAATGAACCTTAGATTATGTAACTTGTGATTTATTTGCGTCAAAAGTAGGCAGGATGAATCTATGTAAATACCTGGGCAGACTTGCAATATCCTATTTCACCGGTAAATCAGCATTGCAATATGCAATGCATATTCAACAATATGTAAAACAATTCGTAAAGCAATTCGTAA…
L112	CATCAGTTCGGTTCCAACTCTCAAGATGAGAGTCAAAACCTTTGTGATCTTGTGCTGCGCTCTGCAGGTGAGTTAATTATTTTACTATTATTTCAGAAGGTGGCCAGACGATATCACGGGCCACCTGATAATAAGTGGTCGCCAAAACGCACAGATATCGTAAATTGTGCCATTTGATTTGTCACGCCCGGGGGGGCTACGGAATAAACTACATTTATTTATTTAAAAAATGAACCTTAGATTATGTAACTTGTGATTTATTTGCGTCAAAAGTAGGCAAGATGAATCTATGTAAATACCTGGGCAGACTTGCAATATCCTATTTCACCGGTAAATCAGCATTGCAATATGCAATGCATATTCAACAATATGTAAAACAATTCGTAAAGCATCATTAGA…
L115	CATCAGTTCGGTTCCAACTCTCAAGATGAGAGTCAAAACCTTTGTGATCTTGTGCTGCGCTCTGCAGGTGAGTTAATTATTTTACTATTATTTCAGAAGGTGGCCAGACGATATCACGGGCCACCTGATAATAAGTGGTCGCCAAAACGCACAGATATCGTAAATTGTGCCATTTGATTTGTCACGCCCGGGGGGGCTACGGAATAAACTACATTTATTTATTTAAAAAATGAACCTTAGATTATGTAACTTGTGATTTATTTGCGTCAAAAGTAGGCAAGATGAATCTATGTAAATACCTGGGCAGACTTGCAATATCCTATTTCACCGGTAAATCAGCATTGCAATATGCAATGCATATTCAACAATATGTAAAACAATTCGTAAAGCATCATTAGA…
L122	CATCAGTTCGGTTCCAACTCTCAAGATGAGAGTCAAAACCTTTGTGATCTTGTGCTGCGCTCTGCAGGTGAGTTAATTATTTTACTATTATTTCAGAAGGTGGCCAGACGATATCACGGGCCACCTGATAATAAGTGGTCGCCAAAACGCACAGATATCGTAAATTGTGCCATTTGATTTGTCACGCCCGGGGGGGCTACGGAATAAACTACATTTATTTATTTAAAAAATGAACCTTAGATTATGTAACTTGTGATTTATTTGCGTCAAAAGTAGGCAAGATGAATCTATGTAAATACCTGGGCAGACTTGCAATATCCTATTTCACCGGTAAATCAGCATTGCAATATGCAATGCATATTCAACAATATGTAAAACAATTCGTAAAGCATCATTAGA…
L123	CATCAGTTCGGTTCCAACTCTCAAGATGAGAGTCAAAACCTTTGTGATCTTGTGCTGCGCTCTGCAGGTGAGTTAATTATTTTACTATTATTTCAGAAGGTGGCCAGACGATATCACGGGCCACCTGATAATAAGTGGTCGCCAAAACGCACAGATATCGTAAATTGTGCCATTTGATTTGTCACGCCCGGGGGGGCTACGGAATAAACTACATTTATTTATTTAAAAAATGAACCTTAGATTATGTAACTTGTGATTTATTTGCGTCAAAAGTAGGCAAGATGAATCTATGTAAATACCTGGGCAGACTTGCAATATCCTATTTCACCGGTAAATCAGCATTGCAATATGCAATGCATATTCAACAATATGTAAAACAATTCGTAAAGCATCATTAGA…
L18	CATCAGTTCGGTTCCAACTCTCAAGATGAGAGTCAAAACCTTTGTGATCTTGTGCTGCGCTCTGCAGGTGAGTTAATTATTTTACTATTATTTCAGAAGGTGGCCAGACGATATCACGGGCCACCTGATAATAAGTGGTCGCCAAAACGCACAGATATCGTAAATTGTGCCATTTGATTTGTCACGCCCGGGGGGGCTACGGAATAAACTACATTTATTTATTTAAAAAATGAACCTTAGATTATGTAACTTGTGATTTATTTGCGTCAAAAGTAGGCAAGATGAATCTATGTAAATACCTGGGCAGACTTGCAATATCCTATTTCACCGGTAAATCAGCATTGCAATATGCAATGCATATTCAACAATATGTAAAACAATTCGTAAAGCATCATTAGA…
L5	CATCAGTTCGGTTCCAACTCTCAAGATGAGAGTCAAAACCTTTGTGATCTTGTGCTGCGCTCTGCAGGTGAGTTAATTATTTTACTATTATTTCAGAAGGTGGCCAGACGATATCACGGGCCACCTGATAATAAGTGGTCGCCAAAACGCACAGATATCGTAAATTGTGCCATTTGATTTGTCACGCCCGGGGGGGCTACGGAATAAACTACATTTATTTATTTAAAAAATGAACCTTAGATTATGTAACTTGTGATTTATTTGCGTCAAAAGTAGGCAAGATGAATCTATGTAAATACCTGGGCAGACTTGCAATATCCTATTTCACCGGTAAATCAGCATTGCAATATGCAATGCATATTCAACAATATGTAAAACAATTCGTAAAGCATCATTAGA…
L78	CATCAGTTCGGTTCCAACTCTCAAGATGAGAGTCAAAACCTTTGTGATCTTGTGCTGCGCTCTGCAGGTGAGTTAATTATTTTACTATTATTTCAGAAGGTGGCCAGACGATATCACGGGCCACCTGATAATAAGTGGTCGCCAAAACGCACAGATATCGTAAATTGTGCCATTTGATTTGTCACGCCCGGGGGGGCTACGGAATAAACTACATTTATTTATTTAAAAAATGAACCTTAGATTATGTAACTTGTGATTTATTTGCGTCAAAAGTAGGCAAGATGAATCTATGTAAATACCTGGGCAGACTTGCAATATCCTATTTCACCGGTAAATCAGCATTGCAATATGCAATGCATATTCAACAATATGTAAAACAATTCGTAAAGCATCATTAGA…
L41	CATCAGTTCGGTTCCAACTCTCAAGATGAGAGTCAAAACCTTTGTGATCTTGTGCTGCGCTCTGCAGGTGAGTTAATTATTTTACTATTATTTCAGAAGGTGGCCAGACGATATCACGGGCCACCTGATAATAAGTGGTCGCCAAAACGCACAGATATCGTAAATTGTGCCATTTGATTTGTCACGCCCGGGGGGGCTACGGAATAAACTACATTTATTTATTTAAAAAATGAACCTTAGATTATGTAACTTGTGATTTATTTGCGTCAAAAGTAGGCAAGATGAATCTATGTAAATACCTGGGCAGACTTGCAATATCCTATTTCACCGGTAAATCAGCATTGCAATATGCAATGCATATTCAACAATATGTAAAACAATTCGTAAAGCATCATTAGA…
L37	CATCAGTTCGGTTCCAACTCTCAAGATGAGAGTCAAAACCTTTGTGATCTTGTGCTGCGCTCTGCAGGTGAGTTAATTATTTTACTATTATTTCAGAAGGTGGCCAGACGATATCACGGGCCACCTGATAATAAGTGGTCGCCAAAACGCACAGATATCGTAAATTGTGCCATTTGATTTGTCACGCCCGGGGGGGCTACGGAATAAACTACATTTATTTATTTAAAAAATGAACCTTAGATTATGTAACTTGTGATTTATTTGCGTCAAAAGTAGGCAAGATGAATCTATGTAAATACCTGGGCAGACTTGCAATATCCTATTTCACCGGTAAATCAGCATTGCAATATGCAATGCATATTCAACAATATGTAAAACAATTCGTAAAGCATCATTAGA…
L38	CATCAGTTCGGTTCCAACTCTCAAGATGAGAGTCAAAACCTTTGTGATCTTGTGCTGCGCTCTGCAGGTGAGTTAATTATTTTACTATTATTTCAGAAGGTGGCCAGACGATATCACGGGCCACCTGATAATAAGTGGTCGCCAAAACGCACAGATATCGTAAATTGTGCCATTTGATTTGTCACGCCCGGGGGGGCTACGGAATAAACTACATTTATTTATTTAAAAAATGAACCTTAGATTATGTAACTTGTGATTTATTTGCGTCAAAAGTAGGCAAGATGAATCTATGTAAATACCTGGGCAGACTTGCAATATCCTATTTCACCGGTAAATCAGCATTGCAATATGCAATGCATATTCAACAATATGTAAAACAATTCGTAAAGCATCATTAGA…
L2	CATCAGTTCGGTTCCAACTCTCAAGATGAGAGTCAAAACCTTTGTGATCTTGTGCTGCGCTCTGCAGGTGAGTTAATTATTTTACTATTATTTCAGAAGGTGGCCAGACGATATCACGGGCCACCTGATAATAAGTGGTCGCCAAAACGCACAGATATCGTAAATTGTGCCATTTGATTTGTCACGCCCGGGGGGGCTACGGAATAAACTACATTTATTTATTTAAAAAATGAACCTTAGATTATGTAACTTGTGATTTATTTGCGTCAAAAGTAGGCAAGATGAATCTATGTAAATACCTGGGCAGACTTGCAATATCCTATTTCACCGGTAAATCAGCATTGCAATATGCAATGCATATTCAACAATATGTAAAACAATTCGTAAAGCAATTCATTA…
L93	CATCAGTTCGGTTCCAACTCTCAAGATGAGAGTCAAAACCTTTGTGATCTTGTGCTGCGCTCTGCAGGTGAGTTAATTATTTTACTATTATTTCAGAAGGTGGCCAGACGATATCACGGGCCACCTGATAATAAGTGGTCGCCAAAACGCACAGATATCGTAAATTGTGCCATTTGATTTGTCACGCCCGGGGGGGCTACGGAATAAACTACATTTATTTATTTAAAAAATGAACCTTAGATTATGTAACTTGTGATTTATTTGCGTCAAAAGTAGGCAAGATGAATCTATGTAAATACCTGGGCAGACTTGCAATATCCTATTTCACCGGTAAATCAGCATTGCAATATGCAATGCATATTCAACAATATGTAAAACAATTCGTAAAGCATCATTAGA…
L24	CATCAGTTCGGTTCCAACTCTCAAGATGAGAGTCAAAACCTTTGTGATCTTGTGCTGCGCTCTGCAGGTGAGTTAATTATTTTACTATTATTTCAGAAGGTGGCCAGACGATATCACGGGCCACCTGATAATAAGTGGTCGCCAAAACGCACAGATATCGTAAATTGTGCCATTTGATTTGTCACGCCCGGGGGGGCTACGGAATAAACTACATTTATTTATTTAAAAAATGAACCTTAGATTATGTAACTTGTGATTTATTTGCGTCAAAAGTAGGCAAGATGAATCTATGTAAATACCTGGGCAGACTTGCAATATCCTATTTCACCGGTAAATCAGCATTGCAATATGCAATGCATATTCAACAATATGTAAAACAATTCGTAAAGCATCATTAGA…
L19	CATCAGTTCGGTTCCAACTCTCAAGATGAGAGTCAAAACCTTTGTGATCTTGTGCTGCGCTCTGCAGGTGAGTTAATTATTTTACTATTATTTCAGAAGGTGGCCAGACGATATCACGGGCCACCTGATAATAAGTGGTCGCCAAAACGCACAGATATCGTAAATTGTGCCATTTGATTTGTCACGCCCGGGGGGGCTACGGAATAAACTACATTTATTTATTTAAAAAATGAACCTTAGATTATGTAACTTGTGATTTATTTGCGTCAAAAGTAGGCAAGATGAATCTATGTAAATACCTGGGCAGACTTGCAATATCCTATTTCACCGGTAAATCAGCATTGCAATATGCAATGCATATTCAACAATATGTAAAACAATTCGTAAAGCAATTCGTAA…
L101	CATCAGTTCGGTTCCAACTCTCAAGATGAGAGTCAAAACCTTTGTGATCTTGTGCTGCGCTCTGCAGGTGAGTTAATTATTTTACTATTATTTCAGAAGGTGGCCAGACGATATCACGGGCCACCTGATAATAAGTGGTCGCCAAAACGCACAGATATCGTAAATTGTGCCATTTGCTTTGTCACGCCCGGGGGGGCTACGGAATAAACTACATTTATTTATTTAAAAAATGAACCTTAGATTATGTAACTTGTGATTTATTTGCGTCAAAAGTAGGCAGGATGAATCTATGTAAATACCTGGGCAGACTTGCAATATCCTATTTCACCGGTAAATCAGCATTGCAATATGCAATGCATATTCAACAATATGTAAAACAATTCGTAAAGCAATTCGTAA…
L170	CATCAGTTCGGTTCCAACTCTCAAGATGAGAGTCAAAACCTTTGTGATCTTGTGCTGCGCTCTGCAGGTGAGTTAATTATTTTACTATTATTTCAGAAGGTGGCCAGACGATATCACGGGCCACCTGATAATAAGTGGTCGCCAAAACGCACAGATATCGTAAATTGTGCCATTTGCTTTGTCACGCCCGGGGGGGCTACGGAATAAACTACATTTATTTATTTAAAAAATGAACCTTAGATTATGTAACTTGTGATTTATTTGCGTCAAAAGTAGGCAGGATGAATCTATGTAAATACCTGGGCAGACTTGCAATATCCTATTTCACCGGTAAATCAGCATTGCAATATGCAATGCATATTCAACAATATGTAAAACAATTCGTAAAGCAATTCGTAA…
L169	CATCAGTTCGGTTCCAACTCTCAAGATGAGAGTCAAAACCTTTGTGATCTTGTGCTGCGCTCTGCAGGTGAGTTAATTATTTTACTATTATTTCAGAAGGTGGCCAGACGATATCACGGGCCACCTGATAATAAGTGGTCGCCAAAACGCACAGATATCGTAAATTGTGCCATTTGATTTGTCACGCCCGGGGGGGCTACGGAATAAACTACATTTATTTATTTAAAAAATGAACCTTAGATTATGTAACTTGTGATTTATTTGCGTCAAAAGTAGGCAAGATGAATCTATGTAAATACCTGGGCAGACTTGCAATATCCTATTTCACCGGTAAATCAGCATTGCAATATGCAATGCATATTCAACAATATGTAAAACAATTCGTAAAGCATCATTAGA…
L32	CATCAGTTCGGTTCCAACTCTCAAGATGAGAGTCAAAACCTTTGTGATCTTGTGCTGCGCTCTGCAGGTGAGTTAATTATTTTACTATTATTTCAGAAGGTGGCCAGACGATATCACGGGCCACCTGATAATAAGTGGTCGCCAAAACGCACAGATATCGTAAATTGTGCCATTTGATTTGTCACGCCCGGGGGGGCTACGGAATAAACTACATTTATTTATTTAAAAAATGAACCTTAGATTATGTAACTTGTGATTTATTTGCGTCAAAAGTAGGCAAGATGAATCTATGTAAATACCTGGGCAGACTTGCAATATCCTATTTCACCGGTAAATCAGCATTGCAATATGCAATGCATATTCAACAATATGTAAAACAATTCGTAAAGCATCATTAGA…
L26	CATCAGTTCGGTTCCAACTCTCAAGATGAGAGTCAAAACCTTTGTGATCTTGTGCTGCGCTCTGCAGGTGAGTTAATTATTTTACTATTATTTCAGAAGGTGGCCAGACGATATCACGGGCCACCTGATAATAAGTGGTCGCCAAAACGCACAGATATCGTAAATTGTGCCATTTGATTTGTCACGCCCGGGGGGGCTACGGAATAAACTACATTTATTTATTTAAAAAATGAACCTTAGATTATGTAACTTGTGATTTATTTGCGTCAAAAGTAGGCAAGATGAATCTATGTAAATACCTGGGCAGACTTGCAATATCCTATTTCACCGGTAAATCAGCATTGCAATATGCAATGCATATTCAACAATATGTAAAACAATTCGTAAAGCATCATTAGA…
L76	CATCAGTTCGGTTCCAACTCTCAAGATGAGAGTCAAAACCTTTGTGATCTTGTGCTGCGCTCTGCAGGTGAGTTAATTATTTTACTATTATTTCAGAAGGTGGCCAGACGATATCACGGGCCACCTGATAATAAGTGGTCGCCAAAACGCACAGATATCGTAAATTGTGCCATTTGATTTGTCACGCCCGGGGGGGCTACGGAATAAACTACATTTATTTATTTAAAAAATGAACCTTAGATTATGTAACTTGTGATTTATTTGCGTCAAAAGTAGGCAAGATGAATCTATGTAAATACCTGGGCAGACTTGCAATATCCTATTTCACCGGTAAATCAGCATTGCAATATGCAATGCATATTCAACAATATGTAAAACAATTCGTAAAGCATCATTAGA…
L65	CATCAGTTCGGTTCCAACTCTCAAGATGAGAGTCAAAACCTTTGTGATCTTGTGCTGCGCTCTGCAGGTGAGTTAATTATTTTACTATTATTTCAGAAGGTGGCCAGACGATATCACGGGCCACCTGATAATAAGTGGTCGCCAAAACGCACAGATATCGTAAATTGTGCCATTTGATTTGTCACGCCCGGGGGGGCTACGGAATAAACTACATTTATTTATTTAAAAAATGAACCTTAGATTATGTAACTTGTGATTTATTTGCGTCAAAAGTAGGCAAGATGAATCTATGTAAATACCTGGGCAGACTTGCAATATCCTATTTCACCGGTAAATCAGCATTGCAATATGCAATGCATATTCAACAATATGTAAAACAATTCGTAAAGCATCATTAGA…
L13	CATCAGTTCGGTTCCAACTCTCAAGATGAGAGTCAAAACCTTTGTGATCTTGTGCTGCGCTCTGCAGGTGAGTTAATTATTTTACTATTATTTCAGAAGGTGGCCAGACGATATCACGGGCCACCTGATAATAAGTGGTCGCCAAAACGCACAGATATCGTAAATTGTGCCATTTGATTTGTCACGCCCGGGGGGGCTACGGAATAAACTACATTTATTTATTTAAAAAATGAACCTTAGATTATGTAACTTGTGATTTATTTGCGTCAAAAGTAGGCAAGATGAATCTATGTAAATACCTGGGCAGACTTGCAATATCCTATTTCACCGGTAAATCAGCATTGCAATATGCAATGCATATTCAACAATATGTAAAACAATTCGTAAAGCATCATTAGA…
L45	CATCAGTTCGGTTCCAACTCTCAAGATGAGAGTCAAAACCTTTGTGATCTTGTGCTGCGCTCTGCAGGTGAGTTAATTATTTTACTATTATTTCAGAAGGTGGCCAGACGATATCACGGGCCACCTGATAATAAGTGGTCGCCAAAACGCACAGATATCGTAAATTGTGCCATTTGATTTGTCACGCCCGGGGGGGCTACGGAATAAACTACATTTATTTATTTAAAAAATGAACCTTAGATTATGTAACTTGTGATTTATTTGCGTCAAAAGTAGGCAAGATGAATCTATGTAAATACCTGGGCAGACTTGCAATATCCTATTTCACCGGTAAATCAGCATTGCAATATGCAATGCATATTCAACAATATGTAAAACAATTCGTAAAGCATCATTAGA…
L1	CATCAGTTCGGTTCCAACTCTCAAGATGAGAGTCAAAACCTTTGTGATCTTGTGCTGCGCTCTGCAGGTGAGTTAATTATTTTACTATTATTTCAGAAGGTGGCCAGACGATATCACGGGCCACCTGATAATAAGTGGTCGCCAAAACGCACAGATATCGTAAATTGTGCCATTTGATTTGTCACGCCCGGGGGGGCTACGGAATAAACTACATTTATTTATTTAAAAAATGAACCTTAGATTATGTAACTTGTGATTTATTTGCGTCAAAAGTAGGCAAGATGAATCTATGTAAATACCTGGGCAGACTTGCAATATCCTATTTCACCGGTAAATCAGCATTGCAATATGCAATGCATATTCAACAATATGTAAAACAATTCGTAAAGCATCATTAGA…
L31	CATCAGTTCGGTTCCAACTCTCAAGATGAGAGTCAAAACCTTTGTGATCTTGTGCTGCGCTCTGCAGGTGAGTTAATTATTTTACTATTATTTCAGAAGGTGGCCAGACGATATCACGGGCCACCTGATAATAAGTGGTCGCCAAAACGCACAGATATCGTAAATTGTGCCATTTGATTTGTCACGCCCGGGGGGGCTACGGAATAAACTACATTTATTTATTTAAAAAATGAACCTTAGATTATGTAACTTGTGATTTATTTGCGTCAAAAGTAGGCAAGATGAATCTATGTAAATACCTGGGCAGACTTGCAATATCCTATTTCACCGGTAAATCAGCATTGCAATATGCAATGCATATTCAACAATATGTAAAACAATTCGTAAAGCATCATTAGA…
L10	CATCAGTTCGGTTCCAACTCTCAAGATGAGAGTCAAAACCTTTGTGATCTTGTGCTGCGCTCTGCAGGTGAGTTAATTATTTTACTATTATTTCAGAAGGTGGCCAGACGATATCACGGGCCACCTGATAATAAGTGGTCGCCAAAACGCACAGATATCGTAAATTGTGCCATTTGATTTGTCACGCCCGGGGGGGCTACGGAATAAACTACATTTATTTATTTAAAAAATGAACCTTAGATTATGTAACTTGTGATTTATTTGCGTCAAAAGTAGGCAAGATGAATCTATGTAAATACCTGGGCAGACTTGCAATATCCTATTTCACCGGTAAATCAGCATTGCAATATGCAATGCATATTCAACAATATGTAAAACAATTCGTAAAGCATCATTAGA…
L7	CATCAGTTCGGTTCCAACTCTCAAGATGAGAGTCAAAACCTTTGTGATCTTGTGCTGCGCTCTGCAGGTGAGTTAATTATTTTACTATTATTTCAGAAGGTGGCCAGACGATATCACGGGCCACCTGATAATAAGTGGTCGCCAAAACGCACAGATATCGTAAATTGTGCCATTTGATTTGTCACGCCCGGGGGGGCTACGGAATAAACTACATTTATTTATTTAAAAAATGAACCTTAGATTATGTAACTTGTGATTTATTTGCGTCAAAAGTAGGCAAGATGAATCTATGTAAATACCTGGGCAGACTTGCAATATCCTATTTCACCGGTAAATCAGCATTGCAATATGCAATGCATATTCAACAATATGTAAAACAATTCGTAAAGCATCATTAGA…
L199	CATCAGTTCGGTTCCAACTCTCAAGATGAGAGTCAAAACCTTTGTGATCTTGTGCTGCGCTCTGCAGGTGAGTTAATTATTTTACTATTATTTCAGAAGGTGGCCAGACGATATCACGGGCCACCTGATAATAAGTGGTCGCCAAAACGCACAGATATCGTAAATTGTGCCATTTGATTTGTCACGCCCGGGGGGGCTACGGAATAAACTACATTTATTTATTTAAAAAATGAACCTTAGATTATGTAACTTGTGATTTATTTGCGTCAAAAGTAGGCAAGATGAATCTATGTAAATACCTGGGCAGACTTGCAATATCCTATTTCACCGGTAAATCAGCATTGCAATATGCAATGCATATTCAACAATATGTAAAACAATTCGTAAAGCATCATTAGA…
L20	CATCAGTTCGGTTCCAACTCTCAAGATGAGAGTCAAAACCTTTGTGATCTTGTGCTGCGCTCTGCAGGTGAGTTAATTATTTTACTATTATTTCAGAAGGTGGCCAGACGATATCACGGGCCACCTGATAATAAGTGGTCGCCAAAACGCACAGATATCGTAAATTGTGCCATTTGATTTGTCACGCCCGGGGGGGCTACGGAATAAACTACATTTATTTATTTAAAAAATGAACCTTAGATTATGTAACTTGTGATTTATTTGCGTCAAAAGTAGGCAAGATGAATCTATGTAAATACCTGGGCAGACTTGCAATATCCTATTTCACCGGTAAATCAGCATTGCAATATGCAATGCATATTCAACAATATGTAAAACAATTCGTAAAGCATCATTAGA…
L33	CATCAGTTCGGTTCCAACTCTCAAGATGAGAGTCAAAACCTTTGTGATCTTGTGCTGCGCTCTGCAGGTGAGTTAATTATTTTACTATTATTTCAGAAGGTGGCCAGACGATATCACGGGCCACCTGATAATAAGTGGTCGCCAAAACGCACAGATATCGTAAATTGTGCCATTTGATTTGTCACGCCCGGGGGGGCTACGGAATAAACTACATTTATTTATTTAAAAAATGAACCTTAGATTATGTAACTTGTGATTTATTTGCGTCAAAAGTAGGCAAGATGAATCTATGTAAATACCTGGGCAGACTTGCAATATCCTATTTCACCGGTAAATCAGCATTGCAATATGCAATGCATATTCAACAATATGTAAAACAATTCGTAAAGCATCATTAGA…
L209	CATCAGTTCGGTTCCAACTCTCAAGATGAGAGTCAAAACCTTTGTGATCTTGTGCTGCGCTCTGCAGGTGAGTTAATTATTTTACTATTATTTCAGAAGGTGGCCAGACGATATCACGGGCCACCTGATAATAAGTGGTCGCCAAAACGCACAGATATCGTAAATTGTGCCATTTGATTTGTCACGCCCGGGGGGGCTACGGAATAAACTACATTTATTTATTTAAAAAATGAACCTTAGATTATGTAACTTGTGATTTATTTGCGTCAAAAGTAGGCAAGATGAATCTATGTAAATACCTGGGCAGACTTGCAATATCCTATTTCACCGGTAAATCAGCATTGCAATATGCAATGCATATTCAACAATATGTAAAACAATTCGTAAAGCATCATTAGA…
L95	CATCAGTTCGGTTCCAACTCTCAAGATGAGAGTCAAAACCTTTGTGATCTTGTGCTGCGCTCTGCAGGTGAGTTAATTATTTTACTATTATTTCAGAAGGTGGCCAGACGATATCACGGGCCACCTGATAATAAGTGGTCGCCAAAACGCACAGATATCGTAAATTGTGCCATTTGATTTGTCACGCCCGGGGGGGCTACGGAATAAACTACATTTATTTATTTAAAAAATGAACCTTAGATTATGTAACTTGTGATTTATTTGCGTCAAAAGTAGGCAAGATGAATCTATGTAAATACCTGGGCAGACTTGCAATATCCTATTTCACCGGTAAATCAGCATTGCAATATGCAATGCATATTCAACAATATGTAAAACAATTCGTAAAGCATCATTAGA…
L160	CATCAGTTCGGTTCCAACTCTCAAGATGAGAGTCAAAACCTTTGTGATCTTGTGCTGCGCTCTGCAGGTGAGTTAATTATTTTACTATTATTTCAGAAGGTGGCCAGACGATATCACGGGCCACCTGATAATAAGTGGTCGCCAAAACGCACAGATATCGTAAATTGTGCCATTTGATTTGTCACGCCCGGGGGGGCTACGGAATAAACTACATTTATTTATTTAAAAAATGAACCTTAGATTATGTAACTTGTGATTTATTTGCGTCAAAAGTAGGCAAGATGAATCTATGTAAATACCTGGGCAGACTTGCAATATCCTATTTCACCGGTAAATCAGCATTGCAATATGCAATGCATATTCAACAATATGTAAAACAATTCGTAAAGCATCATTAGA…
L212	CATCAGTTCGGTTCCAACTCTCAAGATGAGAGTCAAAACCTTTGTGATCTTGTGCTGCGCTCTGCAGGTGAGTTAATTATTTTACTATTATTTCAGAAGGTGGCCAGACGATATCACGGGCCACCTGATAATAAGTGGTCGCCAAAACGCACAGATATCGTAAATTGTGCCATTTGATTTGTCACGCCCGGGGGGGCTACGGAATAAACTACATTTATTTATTTAAAAAATGAACCTTAGATTATGTAACTTGTGATTTATTTGCGTCAAAAGTAGGCAAGATGAATCTATGTAAATACCTGGGCAGACTTGCAATATCCTATTTCACCGGTAAATCAGCATTGCAATATGCAATGCATATTCAACAATATGTAAAACAATTCGTAAAGCATCATTAGA…
L84	CATCAGTTCGGTTCCAACTCTCAAGATGAGAGTCAAAACCTTTGTGATCTTGTGCTGCGCTCTGCAGGTGAGTTAATTATTTTACTATTATTTCAGAAGGTGGCCAGACGATATCACGGGCCACCTGATAATAAGTGGTCGCCAAAACGCACAGATATCGTAAATTGTGCCATTTGATTTGTCACGCCCGGGGGGGCTACGGAATAAACTACATTTATTTATTTAAAAAATGAACCTTAGATTATGTAACTTGTGATTTATTTAATAAATCACAAGTTACATAAACTTGTGATTTATTTGCGTCAAAAGTAGGCAAGATGAATCTATGTAAATACCTGGGCAGACTTGCAATATCCTATTTCACCGGTAAATCAGCATTGCAATATGCAATGCATATTC…
L67	CATCAGTTCGGTTCCAACTCTCAAGATGAGAGTCAAAACCTTTGTGATCTTGTGCTGCGCTCTGCAGGTGAGTTAATTATTTTACTATTATTTCAGAAGGTGGCCAGACGATATCACGGGCCACCTGATAATAAGTGGTCGCCAAAACGCACAGATATCGTAAATTGTGCCATTTGATTTGTCACGCCCGGGGGGGCTACGGAATAAACTACATTTATTTATTTAAAAAATGAACCTTAGATTATGTAACTTGTGATTTATTTGCGTCAAAAGTAGGCAAGATGAATCTATGTAAATACCTGGGCAGACTTGCAATATCCTATTTCACCGGTAAATCAGCATTGCAATATGCAATGCATATTCAACAATATGTAAAACAATTCGTAAAGCATCATTAGA…
L69	CATCAGTTCGGTTCCAACTCTCAAGATGAGAGTCAAAACCTTTGTGATCTTGTGCTGCGCTCTGCAGGTGAGTTAATTATTTTACTATTATTTCAGAAGGTGGCCAGACGATATCACGGGCCACCTGATAATAAGTGGTCGCCAAAACGCACAGATATCGTAAATTGTGCCATTTGATTTGTCACGCCCGGGGGGGCTACGGAATAAACTACATTTATTTATTTAAAAAATGAACCTTAGATTATGTAACTTGTGATTTATTTGCGTCAAAAGTAGGCAAGATGAATCTATGTAAATACCTGGGCAGACTTGCAATATCCTATTTCACCGGTAAATCAGCATTGCAATATGCAATGCATATTCAACAATATGTAAAACAATTCGTAAAGCATCATTAGA…
L42	CATCAGTTCGGTTCCAACTCTCAAGATGAGAGTCAAAACCTTTGTGATCTTGTGCTGCGCTCTGCAGGTGAGTTAATTATTTTACTATTATTTCAGAAGGTGGCCAGACGATATCACGGGCCACCTGATAATAAGTGGTCGCCAAAACGCACAGATATCGTAAATTGTGCCATTTGATTTGTCACGCCCGGGGGGGCTACGGAATAAACTACATTTATTTATTTAAAAAATGAACCTTAGATTATGTAACTTGTGATTTATTTGCGTCAAAAGTAGGCAAGATGAATCTATGTAAATACCTGGGCAGACTTGCAATATCCTATTTCACCGGTAAATCAGCATTGCAATATGCAATGCATATTCAACAATATGTAAAACAATTCGTAAAGCATCATTAGA…
L118	CATCAGTTCGGTTCCAACTCTCAAGATGAGAGTCAAAACCTTTGTGATCTTGTGCTGCGCTCTGCAGGTGAGTTAATTATTTTACTATTATTTCAGAAGGTGGCCAGACGATATCACGGGCCACCTGATAATAAGTGGTCGCCAAAACGCACAGATATCGTAAATTGTGCCATTTGATTTGTCACGCCCGGGGGGGCTACGGAATAAACTACATTTATTTATTTAAAAAATGAACCTTAGATTATGTAACTTGTGATTTATTTGCGTCAAAAGTAGGCAAGATGAATCTATGTAAATACCTGGGCAGACTTGCAATATCCTATTTCACCGGTAAATCAGCATTGCAATATGCAATGCATATTCAACAATATGTAAAACAATTCGTAAAGCATCATTAGA…
L166	CATCAGTTCGGTTCCAACTCTCAAGATGAGAGTCAAAACCTTTGTGATCTTGTGCTGCGCTCTGCAGGTGAGTTAATTATTTTACTATTATTTCAGAAGGTGGCCAGACGATATCACGGGCCACCTGATAATAAGTGGTCGCCAAAACGCACAGATATCGTAAATTGTGCCATTTGATTTGTCACGCCCGGGGGGGCTACGGAATAAACTACATTTATTTATTTAAAAAATGAACCTTAGATTATGTAACTTGTGATTTATTTGCGTCAAAAGTAGGCAAGATGAATCTATGTAAATACCTGGGCAGACTTGCAATATCCTATTTCACCGGTAAATCAGCATTGCAATATGCAATGCATATTCAACAATATGTAAAACAATTCGTAAAGCATCATTAGA…
L40	CATCAGTTCGGTTCCAACTCTCAAGATGAGAGTCAAAACCTTTGTGATCTTGTGCTGCGCTCTGCAGGTGAGTTAATTATTTTACTATTATTTCAGAAGGTGGCCAGACGATATCACGGGCCACCTGATAATAAGTGGTCGCCAAAACGCACAGATATCGTAAATTGTGCCATTTGATTTGTCACGCCCGGGGGGGCTACGGAATAAACTACATTTATTTATTTAAAAAATGAACCTTAGATTATGTAACTTGTGATTTATTTGCGTCAAAAGTAGGCAAGATGAATCTATGTAAATACCTGGGCAGACTTGCAATATCCTATTTCACCGGTAAATCAGCATTGCAATATGCAATGCATATTCAACAATATGTAAAACAATTCGTAAAGCATCATTAGA…
L119	CATCAGTTCGGTTCCAACTCTCAAGATGAGAGTCAAAACCTTTGTGATCTTGTGCTGCGCTCTGCAGGTGAGTTAATTATTTTACTATTATTTCAGAAGGTGGCCAGACGATATCACGGGCCACCTGATAATAAGTGGTCGCCAAAACGCACAGATATCGTAAATTGTGCCATTTGATTTGTCACGCCCGGGGGGGCTACGGAATAAACTACATTTATTTATTTAAAAAATGAACCTTAGATTATGTAACTTGTGATTTATTTGCGTCAAAAGTAGGCAAGATGAATCTATGTAAATACCTGGGCAGACTTGCAATATCCTATTTCACCGGTAAATCAGCATTGCAATATGCAATGCATATTCAACAATATGTAAAACAATTCGTAAAGCATCATTAGA…
L120	CATCAGTTCGGTTCCAACTCTCAAGATGAGAGTCAAAACCTTTGTGATCTTGTGCTGCGCTCTGCAGGTGAGTTAATTATTTTACTATTATTTCAGAAGGTGGCCAGACGATATCACGGGCCACCTGATAATAAGTGGTCGCCAAAACGCACAGATATCGTAAATTGTGCCATTTGATTTGTCACGCCCGGGGGGGCTACGGAATAAACTACATTTATTTATTTAAAAAATGAACCTTAGATTATGTAACTTGTGATTTATTTGCGTCAAAAGTAGGCAAGATGAATCTATGTAAATACCTGGGCAGACTTGCAATATCCTATTTCACCGGTAAATCAGCATTGCAATATGCAATGCATATTCAACAATATGTAAAACAATTCGTAAAGCATCATTAGA…
L121	CATCAGTTCGGTTCCAACTCTCAAGATGAGAGTCAAAACCTTTGTGATCTTGTGCTGCGCTCTGCAGGTGAGTTAATTATTTTACTATTATTTCAGAAGGTGGCCAGACGATATCACGGGCCACCTGATAATAAGTGGTCGCCAAAACGCACAGATATCGTAAATTGTGCCATTTGATTTGTCACGCCCGGGGGGGCTACGGAATAAACTACATTTATTTATTTAAAAAATGAACCTTAGATTATGTAACTTGTGATTTATTTGCGTCAAAAGTAGGCAAGATGAATCTATGTAAATACCTGGGCAGACTTGCAATATCCTATTTCACCGGTAAATCAGCATTGCAATATGCAATGCATATTCAACAATATGTAAAACAATTCGTAAAGCATCATTAGA…
L210	CATCAGTTCGGTTCCAACTCTCAAGATGAGAGTCAAAACCTTTGTGATCTTGTGCTGCGCTCTGCAGGTGAGTTAATTATTTTACTATTATTTCAGAAGGTGGCCAGACGATATCACGGGCCACCTGATAATAAGTGGTCGCCAAAACGCACAGATATCGTAAATTGTGCCATTTGATTTGTCACGCCCGGGGGGGCTACGGAATAAACTACATTTATTTATTTAAAAAATGAACCTTAGATTATGTAACTTGTGATTTATTTGCGTCAAAAGTAGGCAAGATGAATCTATGTAAATACCTGGGCAGACTTGCAATATCCTATTTCACCGGTAAATCAGCATTGCAATATGCAATGCATATTCAACAATATGTAAAACAATTCGTAAAGCATCATTAGA…
L110	CATCAGTTCGGTTCCAACTCTCAAGATGAGAGTCAAAACCTTTGTGATCTTGTGCTGCGCTCTGCAGGTGAGTTAATTATTTTACTATTATTTCAGAAGGTGGCCAGACGATATCACGGGCCACCTGATAATAAGTGGTCGCCAAAACGCACAGATATCGTAAATTGTGCCATTTGATTTGTCACGCCCGGGGGGGCTACGGAATAAACTACATTTATTTATTTAAAAAATGAACCTTAGATTATGTAACTTGTGATTTATTTGCGTCAAAAGTAGGCAAGATGAATCTATGTAAATACCTGGGCAGACTTGCAATATCCTATTTCACCGGTAAATCAGCATTGCAATATGCAATGCATATTCAACAATATGTAAAACAATTCGTAAAGCATCATTAGA…
L114	CATCAGTTCGGTTCCAACTCTCAAGATGAGAGTCAAAACCTTTGTGATCTTGTGCTGCGCTCTGCAGGTGAGTTAATTATTTTACTATTATTTCAGAAGGTGGCCAGACGATATCACGGGCCACCTGATAATAAGTGGTCGCCAAAACGCACAGATATCGTAAATTGTGCCATTTGATTTGTCACGCCCGGGGGGGCTACGGAATAAACTACATTTATTTATTTAAAAAATGAACCTTAGATTATGTAACTTGTGATTTATTTGCGTCAAAAGTAGGCAAGATGAATCTATGTAAATACCTGGGCAGACTTGCAATATCCTATTTCACCGGTAAATCAGCATTGCAATATGCAATGCATATTCAACAATATGTAAAACAATTCGTAAAGCATCATTAGA…
L43	CATCAGTTCGGTTCCAACTCTCAAGATGAGAGTCAAAACCTTTGTGATCTTGTGCTGCGCTCTGCAGGTGAGTTAATTATTTTACTATTATTTCAGAAGGTGGCCAGACGATATCACGGGCCACCTGATAATAAGTGGTCGCCAAAACGCACAGATATCGTAAATTGTGCCATTTGATTTGTCACGCCCGGGGGGGCTACGGAATAAACTACATTTATTTATTTAAAAAATGAACCTTAGATTATGTAACTTGTGATTTATTTGCGTCAAAAGTAGGCAAGATGAATCTATGTAAATACCTGGGCAGACTTGCAATATCCTATTTCACCGGTAAATCAGCATTGCAATATGCAATGCATATTCAACAATATGTAAAACAATTCGTAAAGCATCATTAGA…
L44	CATCAGTTCGGTTCCAACTCTCAAGATGAGAGTCAAAACCTTTGTGATCTTGTGCTGCGCTCTGCAGGTGAGTTAATTATTTTACTATTATTTCAGAAGGTGGCCAGACGATATCACGGGCCACCTGATAATAAGTGGTCGCCAAAACGCACAGATATCGTAAATTGTGCCATTTGATTTGTCACGCCCGGGGGGGCTACGGAATAAACTACATTTATTTATTTAAAAAATGAACCTTAGATTATGTAACTTGTGATTTATTTGCGTCAAAAGTAGGCAAGATGAATCTATGTAAATACCTGGGCAGACTTGCAATATCCTATTTCACCGGTAAATCAGCATTGCAATATGCAATGCATATTCAACAATATGTAAAACAATTCGTAAAGCATCATTAGA…
L4	CATCAGTTCGGTTCCAACTCTCAAGATGAGAGTCAAAACCTTTGTGATCTTGTGCTGCGCTCTGCAGGTGAGTTAATTATTTTACTATTATTTCAGAAGGTGGCCAGACGATATCACGGGCCACCTGATAATAAGTGGTCGCCAAAACGCACAGATATCGTAAATTGTGCCATTTGATTTGTCACGCCCGGGGGGGCTACGGAATAAACTACATTTATTTATTTAAAAAATGAACCTTAGATTATGTAACTTGTGATTTATTTGCGTCAAAAGTAGGCAAGATGAATCTATGTAAATACCTGGGCAGACTTGCAATATCCTATTTCACCGGTAAATCAGCATTGCAATATGCAATGCATATTCAACAATATGTAAAACAATTCGTAAAGCATCATTAGA…
L137	CATCAGTTCGGTTCCAACTCTCAAGATGAGAGTCAAAACCTTTGTGATCTTGTGCTGCGCTCTGCAGGTGAGTTAATTATTTTACTATTATTTCAGAAGGTGGCCAGACGATATCACGGGCCACCTGATAATAAGTGGTCGCCAAAACGCACAGATATCGTAAATTGTGCCATTTGATTTGTCACGCCCGGGGGGGCTACGGAATAAACTACATTTATTTATTTAAAAAATGAACCTTAGATTATGTAACTTGTGATTTATTTGCGTCAAAAGTAGGCAAGATGAATCTATGTAAATACCTGGGCAGACTTGCAATATCCTATTTCACCGGTAAATCAGCATTGCAATATGCAATGCATATTCAACAATATGTAAAACAATTCGTAAAGCATCATTAGA…
L138	CATCAGTTCGGTTCCAACTCTCAAGATGAGAGTCAAAACCTTTGTGATCTTGTGCTGCGCTCTGCAGGTGAGTTAATTATTTTACTATTATTTCAGAAGGTGGCCAGACGATATCACGGGCCACCTGATAATAAGTGGTCGCCAAAACGCACAGATATCGTAAATTGTGCCATTTGATTTGTCACGCCCGGGGGGGCTACGGAATAAACTACATTTATTTATTTAAAAAATGAACCTTAGATTATGTAACTTGTGATTTATTTGCGTCAAAAGTAGGCAAGATGAATCTATGTAAATACCTGGGCAGACTTGCAATATCCTATTTCACCGGTAAATCAGCATTGCAATATGCAATGCATATTCAACAATATGTAAAACAATTCGTAAAGCATCATTAGA…
L72	CATCAGTTCGGTTCCAACTCTCAAGATGAGAGTCAAAACCTTTGTGATCTTGTGCTGCGCTCTGCAGGTGAGTTAATTATTTTACTATTATTTCAGAAGGTGGCCAGACGATATCACGGGCCACCTGATAATAAGTGGTCGCCAAAACGCACAGATATCGTAAATTGTGCCATTTGATTTGTCACGCCCGGGGGGGCTACGGAATAAACTACATTTATTTATTTAAAAAATGAACCTTAGATTATGTAACTTGTGATTTATTTGCGTCAAAAGTAGGCAAGATGAATCTATGTAAATACCTGGGCAGACTTGCAATATCCTATTTCACCGGTAAATCAGCATTGCAATATGCAATGCATATTCAACAATATGTAAAACAATTCGTAAAGCATCATTAGA…
L74	CATCAGTTCGGTTCCAACTCTCAAGATGAGAGTCAAAACCTTTGTGATCTTGTGCTGCGCTCTGCAGGTGAGTTAATTATTTTACTATTATTTCAGAAGGTGGCCAGACGATATCACGGGCCACCTGATAATAAGTGGTCGCCAAAACGCACAGATATCGTAAATTGTGCCATTTGCTTTGTCACGCCCGGGGGGGCTACGGAATAAACTACATTTATTTATTTAAAAAATGAACCTTAGATTATGTAACTTGTGATTTATTTGCGTCAAAAGTAGGCAGGATGAATCTATGTAAATACCTGGGCAGACTTGCAATATCCTATTTCACCGGTAAATCAGCATTGCAATATGCAATGCATATTCAACAATATGTAAAACAATTCGTAAAGCATTCGTAAA…
L108	CATCAGTTCGGTTCCAACTCTCAAGATGAGAGTCAAAACCTTTGTGATCTTGTGCTGCGCTCTGCAGGTGAGTTAATTATTTTACTATTATTTCAGAAGGTGGCCAGACGATATCACGGGCCACCTGATAATAAGTGGTCGCCAAAACGCACAGATATCGTAAATTGTGCCATTTGCTTTGTCACGCCCGGGGGGGCTACGGAATAAACTACATTTATTTATTTAAAAAATGAACCTTAGATTATGTAACTTGTGATTTATTTGCGTCAAAAGTAGGCAGGATGAATCTATGTAAATACCTGGGCAGACTTGCAATATCCTATTTCACCGGTAAATCAGCATTGCAATATGCAATGCATATTCAACAATATGTAAAACAATTCGTAAAGCAATTCGTAA…
L6	CATCAGTTCGGTTCCAACTCTCAAGATGAGAGTCAAAACCTTTGTGATCTTGTGCTGCGCTCTGCAGGTGAGTTAATTATTTTACTATTATTTCAGAAGGTGGCCAGACGATATCACGGGCCACCTGATAATAAGTGGTCGCCAAAACGCACAGATATCGTAAATTGTGCCATTTGCTTTGTCACGCCCGGGGGGGCTACGGAATAAACTACATTTATTTATTTAAAAAATGAACCTTAGATTATGTAACTTGTGATTTATTTGCGTCAAAAGTAGGCAGGATGAATCTATGTAAATACCTGGGCAGACTTGCAATATCCTATTTCACCGGTAAATCAGCATTGCAATATGCAATGCATATTCAACAATATGTAAAACAATTCGTAAAGCAATTCGTAA…
L125	CATCAGTTCGGTTCCAACTCTCAAGATGAGAGTCAAAACCTTTGTGATCTTGTGCTGCGCTCTGCAGGTGAGTTAATTATTTTACTATTATTTCAGAAGGTGGCCAGACGATATCACGGGCCACCTGATAATAAGTGGTCGCCAAAACGCACAGATATCGTAAATTGTGCCATTTGATTTGTCACGCCCGGGGGGGCTACGGAATAAACTACATTTATTTATTTAAAAAATGAACCTTAGATTATGTAACTTGTGATTTATTTGCGTCAAAAGTAGGCAAGATGAATCTATGTAAATACCTGGGCAGACTTGCAATATCCTATTTCACCGGTAAATCAGCATTGCAATATGCAATGCATATTCAACAATATGTAAAACAATTCGTAAAGCATCATTAGA…
L86	CATCAGTTCGGTTCCAACTCTCAAGATGAGAGTCAAAACCTTTGTGATCTTGTGCTGCGCTCTGCAGGTGAGTTAATTATTTTACTATTATTTCAGAAGGTGGCCAGACGATATCACGGGCCACCTGATAATAAGTGGTCGCCAAAACGCACAGATATCGTAAATTGTGCCATTTGCTTTGTCACGCCCGGGGGGGCTACGGAATAAACTACATTTATTTATTTAAAAAATGAACCTTAGATTATGTAACTTGTGATTTATTTGCGTCAAAAGTAGGCAGGATGAATCTATGTAAATACCTGGGCAGACTTGCAATATCCTATTTCACCGGTAAATCAGCATTGCAATATGCAATGCATATTCAACAATATGTAAAACAATTCGTAAAGCAATTCGTAA…
L171	CATCAGTTCGGTTCCAACTCTCAAGATGAGAGTCAAAACCTTTGTGATCTTGTGCTGCGCTCTGCAGGTGAGTTAATTATTTTACTATTATTTCAGAAGGTGGCCAGACGATATCACGGGCCACCTGATAATAAGTGGTCGCCAAAACGCACAGATATCGTAAATTGTGCCATTTGATTTGTCACGCCCGGGGGGGCTACGGAATAAACTACATTTATTTATTTAAAAAATGAACCTTAGATTATGTAACTTGTGATTTATTTGCGTCAAAAGTAGGCAAGATGAATCTATGTAAATACCTGGGCAGACTTGCAATATCCTATTTCACCGGTAAATCAGCATTGCAATATGCAATGCATATTCAACAATATGTAAAACAATTCGTAAAGCATCATTAGA…
L211	CATCAGTTCGGTTCCAACTCTCAAGATGAGAGTCAAAACCTTTGTGATCTTGTGCTGCGCTCTGCAGGTGAGTTAATTATTTTACTATTATTTCAGAAGGTGGCCAGACGATATCACGGGCCACCTGATAATAAGTGGTCGCCAAAACGCACAGATATCGTAAATTGTGCCATTTGATTTGTCACGCCCGGGGGGGCTACGGAATAAACTACATTTATTTATTTAAAAAATGAACCTTAGATTATGTAACTTGTGATTTATTTGCGTCAAAAGTAGGCAAGATGAATCTATGTAAATACCTGGGCAGACTTGCAATATCCTATTTCACCGGTAAATCAGCATTGCAATATGCAATGCATATTCAACAATATGTAAAACAATTCGTAAAGCATCATTAGA…
L23	CATCAGTTCGGTTCCAACTCTCAAGATGAGAGTCAAAACCTTTGTGATCTTGTGCTGCGCTCTGCAGGTGAGTTAATTATTTTACTATTATTTCAGAAGGTGGCCAGACGATATCACGGGCCACCTGATAATAAGTGGTCGCCAAAACGCACAGATATCGTAAATTGTGCCATTTGCTTTGTCACGCCCGGGGGGGCTACGGAATAAACTACATTTATTTATTTAAAAAATGAACCTTAGATTATGTAACTTGTGATTTATTTGCGTCAAAAGTAGGCAGGATGAATCTATGTAAATACCTGGGCAGACTTGCAATATCCTATTTCACCGGTAAATCAGCATTGCAATATGCAATGCATATTCAACAATATGTAAAACAATTCGTAAAGCAATTCGTAA…
L9	CATCAGTTCGGTTCCAACTCTCAAGATGAGAGTCAAAACCTTTGTGATCTTGTGCTGCGCTCTGCAGGTGAGTTAATTATTTTACTATTATTTCAGAAGGTGGCCAGACGATATCACGGGCCACCTGATAATAAGTGGTCGCCAAAACGCACAGATATCGTAAATTGTGCCATTTGATTTGTCACGCCCGGGGGGGCTACGGAATAAACTACATTTATTTATTTAAAAAATGAACCTTAGATTATGTAACTTGTGATTTATTTGCGTCAAAAGTAGGCAAGATGAATCTATGTAAATACCTGGGCAGACTTGCAATATCCTATTTCACCGGTAAATCAGCATTGCAATATGCAATGCATATTCAACAATATGTAAAACAATTCGTAAAGCATCATTAGA…
L11	CATCAGTTCGGTTCCAACTCTCAAGATGAGAGTCAAAACCTTTGTGATCTTGTGCTGCGCTCTGCAGGTGAGTTAATTATTTTACTATTATTTCAGAAGGTGGCCAGACGATATCACGGGCCACCTGATAATAAGTGGTCGCCAAAACGCACAGATATCGTAAATTGTGCCATTTGATTTGTCACGCCCGGGGGGGCTACGGAATAAACTACATTTATTTATTTAAAAAATGAACCTTAGATTATGTAACTTGTGATTTATTTGCGTCAAAAGTAGGCAAGATGAATCTATGTAAATACCTGGGCAGACTTGCAATATCCTATTTCACCGGTAAATCAGCATTGCAATATGCAATGCATATTCAACAATATGTAAAACAATTCGTAAAGCATCATTAGA…
L12	CATCAGTTCGGTTCCAACTCTCAAGATGAGAGTCAAAACCTTTGTGATCTTGTGCTGCGCTCTGCAGGTGAGTTAATTATTTTACTATTATTTCAGAAGGTGGCCAGACGATATCACGGGCCACCTGATAATAAGTGGTCGCCAAAACGCACAGATATCGTAAATTGTGCCATTTGATTTGTCACGCCCGGGGGGGCTACGGAATAAACTACATTTATTTATTTAAAAAATGAACCTTAGATTATGTAACTTGTGATTTATTTGCGTCAAAAGTAGGCAAGATGAATCTATGTAAATACCTGGGCAGACTTGCAATATCCTATTTCACCGGTAAATCAGCATTGCAATATGCAATGCATATTCAACAATATGTAAAACAATTCGTAAAGCATCATTAGA…
L14	CATCAGTTCGGTTCCAACTCTCAAGATGAGAGTCAAAACCTTTGTGATCTTGTGCTGCGCTCTGCAGGTGAGTTAATTATTTTACTATTATTTCAGAAGGTGGCCAGACGATATCACGGGCCACCTGATAATAAGTGGTCGCCAAAACGCACAGATATCGTAAATTGTGCCATTTGATTTGTCACGCCCGGGGGGGCTACGGAATAAACTACATTTATTTATTTAAAAAATGAACCTTAGATTATGTAACTTGTGATTTATTTGCGTCAAAAGTAGGCAAGATGAATCTATGTAAATACCTGGGCAGACTTGCAATATCCTATTTCACCGGTAAATCAGCATTGCAATATGCAATGCATATTCAACAATATGTAAAACAATTCGTAAAGCATCATTAGA…
L15	CATCAGTTCGGTTCCAACTCTCAAGATGAGAGTCAAAACCTTTGTGATCTTGTGCTGCGCTCTGCAGGTGAGTTAATTATTTTACTATTATTTCAGAAGGTGGCCAGACGATATCACGGGCCACCTGATAATAAGTGGTCGCCAAAACGCACAGATATCGTAAATTGTGCCATTTGATTTGTCACGCCCGGGGGGGCTACGGAATAAACTACATTTATTTATTTAAAAAATGAACCTTAGATTATGTAACTTGTGATTTATTTGCGTCAAAAGTAGGCAAGATGAATCTATGTAAATACCTGGGCAGACTTGCAATATCCTATTTCACCGGTAAATCAGCATTGCAATATGCAATGCATATTCAACAATATGTAAAACAATTCGTAAAGCATCATTAGA…
L66	CATCAGTTCGGTTCCAACTCTCAAGATGAGAGTCAAAACCTTTGTGATCTTGTGCTGCGCTCTGCAGGTGAGTTAATTATTTTACTATTATTTCAGAAGGTGGCCAGACGATATCACGGGCCACCTGATAATAAGTGGTCGCCAAAACGCACAGATATCGTAAATTGTGCCATTTGATTTGTCACGCCCGGGGGGGCTACGGAATAAACTACATTTATTTATTTAAAAAATGAACCTTAGATTATGTAACTTGTGATTTATTTGCGTCAAAAGTAGGCAAGATGAATCTATGTAAATACCTGGGCAGACTTGCAATATCCTATTTCACCGGTAAATCAGCATTGCAATATGCAATGCATATTCAACAATATGTAAAACAATTCGTAAAGCATCATTAGA…
L46	CATCAGTTCGGTTCCAACTCTCAAGATGAGAGTCAAAACCTTTGTGATCTTGTGCTGCGCTCTGCAGGTGAGTTAATTATTTTACTATTATTTCAGAAGGTGGCCAGACGATATCACGGGCCACCTGATAATAAGTGGTCGCCAAAACGCACAGATATCGTAAATTGTGCCATTTGATTTGTCACGCCCGGGGGGGCTACGGAATAAACTACATTTATTTATTTAAAAAATGAACCTTAGATTATGTAACTTGTGATTTATTTGCGTCAAAAGTAGGCAAGATGAATCTATGTAAATACCTGGGCAGACTTGCAATATCCTATTTCACCGGTAAATCAGCATTGCAATATGCAATGCATATTCAACAATATGTAAAACAATTCGTAAAGCATCATTAGA…
L50	CATCAGTTCGGTTCCAACTCTCAAGATGAGAGTCAAAACCTTTGTGATCTTGTGCTGCGCTCTGCAGGTGAGTTAATTATTTTACTATTATTTCAGAAGGTGGCCAGACGATATCACGGGCCACCTGATAATAAGTGGTCGCCAAAACGCACAGATATCGTAAATTGTGCCATTTGATTTGTCACGCCCGGGGGGGCTACGGAATAAACTACATTTATTTATTTAAAAAATGAACCTTAGATTATGTAACTTGTGATTTATTTGCGTCAAAAGTAGGCAAGATGAATCTATGTAAATACCTGGGCAGACTTGCAATATCCTATTTCACCGGTAAATCAGCATTGCAATATGCAATGCATATTCAACAATATGTAAAACAATTCGTAAAGCATCATTAGA…
L55	CATCAGTTCGGTTCCAACTCTCAAGATGAGAGTCAAAACCTTTGTGATCTTGTGCTGCGCTCTGCAGGTGAGTTAATTATTTTACTATTATTTCAGAAGGTGGCCAGACGATATCACGGGCCACCTGATAATAAGTGGTCGCCAAAACGCACAGATATCGTAAATTGTGCCATTTGCTTTGTCACGCCCGGGGGGGCTACGGAATAAACTACATTTATTTATTTAAAAAATGAACCTTAGATTATGTAACTTGTGATTTATTTGCGTCAAAAGTAGGCAGGATGAATCTATGTAAATACCTGGGCAGACTTGCAATATCCTATTTCACCGGTAAATCAGCATTGCAATATGCAATGCATATTCAACAATATGTAAAACAATTCGTAAAGCAATTCGTAA…
L57	CATCAGTTCGGTTCCAACTCTCAAGATGAGAGTCAAAACCTTTGTGATCTTGTGCTGCGCTCTGCAGGTGAGTTAATTATTTTACTATTATTTCAGAAGGTGGCCAGACGATATCACGGGCCACCTGATAATAAGTGGTCGCCAAAACGCACAGATATCGTAAATTGTGCCATTTGCTTTGTCACGCCCGGGGGGGCTACGGAATAAACTACATTTATTTATTTAAAAAATGAACCTTAGATTATGTAACTTGTGATTTATTTGCGTCAAAAGTAGGCAGGATGAATCTATGTAAATACCTGGGCAGACTTGCAATATCCTATTTCACCGGTAAATCAGCATTGCAATATGCAATGCATATTCAACAATATGTAAAACAATTCGTAAAGCAATTCGTAA…
L85	CATCAGTTCGGTTCCAACTCTCAAGATGAGAGTCAAAACCTTTGTGATCTTGTGCTGCGCTCTGCAGGTGAGTTAATTATTTTACTATTATTTCAGAAGGTGGCCAGACGATATCACGGGCCACCTGATAATAAGTGGTCGCCAAAACGCACAGATATCGTAAATTGTGCCATTTGATTTGTCACGCCCGGGGGGGCTACGGAATAAACTACATTTATTTATTTAAAAAATGAACCTTAGATTATGTAACTTGTGATTTATTTGCGTCAAAAGTAGGCAAGATGAATCTATGTAAATACCTGGGCAGACTTGCAATATCCTATTTCACCGGTAAATCAGCATTGCAATATGCAATGCATATTCAACAATATGTAAAACAATTCGTAAAGCATCATTAGA…
L104	CATCAGTTCGGTTCCAACTCTCAAGATGAGAGTCAAAACCTTTGTGATCTTGTGCTGCGCTCTGCAGGTGAGTTAATTATTTTACTATTATTTCAGAAGGTGGCCAGACGATATCACGGGCCACCTGATAATAAGTGGTCGCCAAAACGCACAGATATCGTAAATTGTGCCATTTGATTTGTCACGCCCGGGGGGGCTACGGAATAAACTACATTTATTTATTTAAAAAATGAACCTTAGATTATGTAACTTGTGATTTATTTGCGTCAAAAGTAGGCAAGATGAATCTATGTAAATACCTGGGCAGACTTGCAATATCCTATTTCACCGGTAAATCAGCATTGCAATATGCAATGCATATTCAACAATATGTAAAACAATTCGTAAAGCATCATTAGA…
L111	CATCAGTTCGGTTCCAACTCTCAAGATGAGAGTCAAAACCTTTGTGATCTTGTGCTGCGCTCTGCAGGTGAGTTAATTATTTTACTATTATTTCAGAAGGTGGCCAGACGATATCACGGGCCACCTGATAATAAGTGGTCGCCAAAACGCACAGATATCGTAAATTGTGCCATTTGATTTGTCACGCCCGGGGGGGCTACGGAATAAACTACATTTATTTATTTAAAAAATGAACCTTAGATTATGTAACTTGTGATTTATTTGCGTCAAAAGTAGGCAAGATGAATCTATGTAAATACCTGGGCAGACTTGCAATATCCTATTTCACCGGTAAATCAGCATTGCAATATGCAATGCATATTCAACAATATGTAAAACAATTCGTAAAGCATCATTAGA…
L54	CATCAGTTCGGTTCCAACTCTCAAGATGAGAGTCAAAACCTTTGTGATCTTGTGCTGCGCTCTGCAGGTGAGTTAATTATTTTACTATTATTTCAGAAGGTGGCCAGACGATATCACGGGCCACCTGATAATAAGTGGTCGCCAAAACGCACAGATATCGTAAATTGTGCCATTTGCTTTGTCACGCCCGGGGGGGCTACGGAATAAACTACATTTATTTATTTAAAAAATGAACCTTAGATTATGTAACTTGTGATTTATTTGCGTCAAAAGTAGGCAGGATGAATCTATGTAAATACCTGGGCAGACTTGCAATATCCTATTTCACCGGTAAATCAGCATTGCAATATGCAATGCATATTCAACAATATGTAAAACAATTCGTAAAGCAATTCGTAA…
L79	CATCAGTTCGGTTCCAACTCTCAAGATGAGAGTCAAAACCTTTGTGATCTTGTGCTGCGCTCTGCAGGTGAGTTAATTATTTTACTATTATTTCAGAAGGTGGCCAGACGATATCACGGGCCACCTGATAATAAGTGGTCGCCAAAACGCACAGATATCGTAAATTGTGCCATTTGCTTTGTCACGCCCGGGGGGGCTACGGAATAAACTACATTTATTTATTTAAAAAATGAACCTTAGATTATGTAACTTGTGATTTATTTGCGTCAAAAGTAGGCAGGATGAATCTATGTAAATACCTGGGCAGACTTGCAATATCCTATTTCACCGGTAAATCAGCATTGCAATATGCAATGCATATTCAACAATATGTAAAACAATTCGTAAAGCAATTCGTAA…
L90	CATCAGTTCGGTTCCAACTCTCAAGATGAGAGTCAAAACCTTTGTGATCTTGTGCTGCGCTCTGCAGGTGAGTTAATTATTTTACTATTATTTCAGAAGGTGGCCAGACGATATCACGGGCCACCTGATAATAAGTGGTCGCCAAAACGCACAGATATCGTAAATTGTGCCATTTGCTTTGTCACGCCCGGGGGGGCTACGGAATAAACTACATTTATTTATTTAAAAAATGAACCTTAGATTATGTAACTTGTGATTTATTTGCGTCAAAAGTAGGCAGGATGAATCTATGTAAATACCTGGGCAGACTTGCAATATCCTATTTCACCGGTAAATCAGCATTGCAATATGCAATGCATATTCAACAATATGTAAAACAATTCGTAAAGCAATTCGTAA…
L91	CATCAGTTCGGTTCCAACTCTCAAGATGAGAGTCAAAACCTTTGTGATCTTGTGCTGCGCTCTGCAGGTGAGTTAATTATTTTACTATTATTTCAGAAGGTGGCCAGACGATATCACGGGCCACCTGATAATAAGTGGTCGCCAAAACGCACAGATATCGTAAATTGTGCCATTTGCTTTGTCACGCCCGGGGGGGCTACGGAATAAACTACATTTATTTATTTAAAAAATGAACCTTAGATTATGTAACTTGTGATTTATTTGCGTCAAAAGTAGGCAGGATGAATCTATGTAAATACCTGGGCAGACTTGCAATATCCTATTTCACCGGTAAATCAGCATTGCAATATGCAATGCATATTCAACAATATGTAAAACAATTCGTAAAGCAATTCGTAA…
L102	CATCAGTTCGGTTCCAACTCTCAAGATGAGAGTCAAAACCTTTGTGATCTTGTGCTGCGCTCTGCAGGTGAGTTAATTATTTTACTATTATTTCAGAAGGTGGCCAGACGATATCACGGGCCACCTGATAATAAGTGGTCGCCAAAACGCACAGATATCGTAAATTGTGCCATTTGCTTTGTCACGCCCGGGGGGGCTACGGAATAAACTACATTTATTTATTTAAAAAATGAACCTTAGATTATGTAACTTGTGATTTATTTGCGTCAAAAGTAGGCAGGATGAATCTATGTAAATACCTGGGCAGACTTGCAATATCCTATTTCACCGGTAAATCAGCATTGCAATATGCAATGCATATTCAACAATATGTAAAACAATTCGTAAAGCAATTCGTAA…
L109	CATCAGTTCGGTTCCAACTCTCAAGATGAGAGTCAAAACCTTTGTGATCTTGTGCTGCGCTCTGCAGGTGAGTTAATTATTTTACTATTATTTCAGAAGGTGGCCAGACGATATCACGGGCCACCTGATAATAAGTGGTCGCCAAAACGCACAGATATCGTAAATTGTGCCATTTGCTTTGTCACGCCCGGGGGGGCTACGGAATAAACTACATTTATTTATTTAAAAAATGAACCTTAGATTATGTAACTTGTGATTTATTTGCGTCAAAAGTAGGCAGGATGAATCTATGTAAATACCTGGGCAGACTTGCAATATCCTATTTCACCGGTAAATCAGCATTGCAATATGCAATGCATATTCAACAATATGTAAAACAATTCGTAAAGCAATTCGTAA…
L113	CATCAGTTCGGTTCCAACTCTCAAGATGAGAGTCAAAACCTTTGTGATCTTGTGCTGCGCTCTGCAGGTGAGTTAATTATTTTACTATTATTTCAGAAGGTGGCCAGACGATATCACGGGCCACCTGATAATAAGTGGTCGCCAAAACGCACAGATATCGTAAATTGTGCCATTTGCTTTGTCACGCCCGGGGGGGCTACGGAATAAACTACATTTATTTATTTAAAAAATGAACCTTAGATTATGTAACTTGTGATTTATTTGCGTCAAAAGTAGGCAGGATGAATCTATGTAAATACCTGGGCAGACTTGCAATATCCTATTTCACCGGTAAATCAGCATTGCAATATGCAATGCATATTCAACAATATGTAAAACAATTCGTAAAGCAATTCGTAA…
L172	CATCAGTTCGGTTCCAACTCTCAAGATGAGAGTCAAAACCTTTGTGATCTTGTGCTGCGCTCTGCAGGTGAGTTAATTATTTTACTATTATTTCAGAAGGTGGCCAGACGATATCACGGGCCACCTGATAATAAGTGGTCGCCAAAACGCACAGATATCGTAAATTGTGCCATTTGCTTTGTCACGCCCGGGGGGGCTACGGAATAAACTACATTTATTTATTTAAAAAATGAACCTTAGATTATGTAACTTGTGATTTATTTGCGTCAAAAGTAGGCAGGATGAATCTATGTAAATACCTGGGCAGACTTGCAATATCCTATTTCACCGGTAAATCAGCATTGCAATATGCAATGCATATTCAACAATATGTAAAACAATTCGTAAAGCAATTCGTAA…
L173	CATCAGTTCGGTTCCAACTCTCAAGATGAGAGTCAAAACCTTTGTGATCTTGTGCTGCGCTCTGCAGGTGAGTTAATTATTTTACTATTATTTCAGAAGGTGGCCAGACGATATCACGGGCCACCTGATAATAAGTGGTCGCCAAAACGCACAGATATCGTAAATTGTGCCATTTGCTTTGTCACGCCCGGGGGGGCTACGGAATAAACTACATTTATTTATTTAAAAAATGAACCTTAGATTATGTAACTTGTGATTTATTTGCGTCAAAAGTAGGCAGGATGAATCTATGTAAATACCTGGGCAGACTTGCAATATCCTATTTCACCGGTAAATCAGCATTGCAATATGCAATGCATATTCAACAATATGTAAAACAATTCGTAAAGCAATTCGTAA…
L174	CATCAGTTCGGTTCCAACTCTCAAGATGAGAGTCAAAACCTTTGTGATCTTGTGCTGCGCTCTGCAGGTGAGTTAATTATTTTACTATTATTTCAGAAGGTGGCCAGACGATATCACGGGCCACCTGATAATAAGTGGTCGCCAAAACGCACAGATATCGTAAATTGTGCCATTTGCTTTGTCACGCCCGGGGGGGCTACGGAATAAACTACATTTATTTATTTAAAAAATGAACCTTAGATTATGTAACTTGTGATTTATTTGCGTCAAAAGTAGGCAGGATGAATCTATGTAAATACCTGGGCAGACTTGCAATATCCTATTTCACCGGTAAATCAGCATTGCAATATGCAATGCATATTCAACAATATGTAAAACAATTCGTAAAGCAATTCGTAA…
L176	CATCAGTTCGGTTCCAACTCTCAAGATGAGAGTCAAAACCTTTGTGATCTTGTGCTGCGCTCTGCAGGTGAGTTAATTATTTTACTATTATTTCAGAAGGTGGCCAGACGATATCACGGGCCACCTGATAATAAGTGGTCGCCAAAACGCACAGATATCGTAAATTGTGCCATTTGCTTTGTCACGCCCGGGGGGGCTACGGAATAAACTACATTTATTTATTTAAAAAATGAACCTTAGATTATGTAACTTGTGATTTATTTGCGTCAAAAGTAGGCAGGATGAATCTATGTAAATACCTGGGCAGACTTGCAATATCCTATTTCACCGGTAAATCAGCATTGCAATATGCAATGCATATTCAACAATATGTAAAACAATTCGTAAAGCAATTCGTAA…
L178	CATCAGTTCGGTTCCAACTCTCAAGATGAGAGTCAAAACCTTTGTGATCTTGTGCTGCGCTCTGCAGGTGAGTTAATTATTTTACTATTATTTCAGAAGGTGGCCAGACGATATCACGGGCCACCTGATAATAAGTGGTCGCCAAAACGCACAGATATCGTAAATTGTGCCATTTGCTTTGTCACGCCCGGGGGGGCTACGGAATAAACTACATTTATTTATTTAAAAAATGAACCTTAGATTATGTAACTTGTGATTTATTTGCGTCAAAAGTAGGCAGGATGAATCTATGTAAATACCTGGGCAGACTTGCAATATCCTATTTCACCGGTAAATCAGCATTGCAATATGCAATGCATATTCAACAATATGTAAAACAATTCGTAAAGCAATTCGTAA…
L182	CATCAGTTCGGTTCCAACTCTCAAGATGAGAGTCAAAACCTTTGTGATCTTGTGCTGCGCTCTGCAGGTGAGTTAATTATTTTACTATTATTTCAGAAGGTGGCCAGACGATATCACGGGCCACCTGATAATAAGTGGTCGCCAAAACGCACAGATATCGTAAATTGTGCCATTTGCTTTGTCACGCCCGGGGGGGCTACGGAATAAACTACATTTATTTATTTAAAAAATGAACCTTAGATTATGTAACTTGTGATTTATTTGCGTCAAAAGTAGGCAGGATGAATCTATGTAAATACCTGGGCAGACTTGCAATATCCTATTTCACCGGTAAATCAGCATTGCAATATGCAATGCATATTCAACAATATGTAAAACAATTCGTAAAGCAATTCGTAA…
L183	CATCAGTTCGGTTCCAACTCTCAAGATGAGAGTCAAAACCTTTGTGATCTTGTGCTGCGCTCTGCAGGTGAGTTAATTATTTTACTATTATTTCAGAAGGTGGCCAGACGATATCACGGGCCACCTGATAATAAGTGGTCGCCAAAACGCACAGATATCGTAAATTGTGCCATTTGCTTTGTCACGCCCGGGGGGGCTACGGAATAAACTACATTTATTTATTTAAAAAATGAACCTTAGATTATGTAACTTGTGATTTATTTGCGTCAAAAGTAGGCAGGATGAATCTATGTAAATACCTGGGCAGACTTGCAATATCCTATTTCACCGGTAAATCAGCATTGCAATATGCAATGCATATTCAACAATATGTAAAACAATTCGTAAAGCAATTCGTAA…
L200	CATCAGTTCGGTTCCAACTCTCAAGATGAGAGTCAAAACCTTTGTGATCTTGTGCTGCGCTCTGCAGGTGAGTTAATTATTTTACTATTATTTCAGAAGGTGGCCAGACGATATCACGGGCCACCTGATAATAAGTGGTCGCCAAAACGCACAGATATCGTAAATTGTGCCATTTGCTTTGTCACGCCCGGGGGGGCTACGGAATAAACTACATTTATTTATTTAAAAAATGAACCTTAGATTATGTAACTTGTGATTTATTTGCGTCAAAAGTAGGCAGGATGAATCTATGTAAATACCTGGGCAGACTTGCAATATCCTATTTCACCGGTAAATCAGCATTGCAATATGCAATGCATATTCAACAATATGTAAAACAATTCGTAAAGCAATTCGTAA…
L214	CATCAGTTCGGTTCCAACTCTCAAGATGAGAGTCAAAACCTTTGTGATCTTGTGCTGCGCTCTGCAGGTGAGTTAATTATTTTACTATTATTTCAGAAGGTGGCCAGACGATATCACGGGCCACCTGATAATAAGTGGTCGCCAAAACGCACAGATATCGTAAATTGTGCCATTTGCTTTGTCACGCCCGGGGGGGCTACGGAATAAACTACATTTATTTATTTAAAAAATGAACCTTAGATTATGTAACTTGTGATTTATTTGCGTCAAAAGTAGGCAGGATGAATCTATGTAAATACCTGGGCAGACTTGCAATATCCTATTTCACCGGTAAATCAGCATTGCAATATGCAATGCATATTCAACAATATGTAAAACAATTCGTAAAGCAATTCGTAA…
L184	CATCAGTTCGGTTCCAACTCTCAAGATGAGAGTCAAAACCTTTGTGATCTTGTGCTGCGCTCTGCAGGTGAGTTAATTATTTTACTATTATTTCAGAAGGTGGCCAGACGATATCACGGGCCACCTGATAATAAGTGGTCGCCAAAACGCACAGATATCGTAAATTGTGCCATTTGCTTTGTCACGCCCGGGGGGGCTACGGAATAAACTACATTTATTTATTTAAAAAATGAACCTTAGATTATGTAACTTGTGATTTATTTGCGTCAAAAGTAGGCAGGATGAATCTATGTAAATACCTGGGCAGACTTGCAATATCCTATTTCACCGGTAAATCAGCATTGCAATATGCAATGCATATTCAACAATATGTAAAACAATTCGTAAAGCAATTCGTAA…
L48	CATCAGTTCGGTTCCAACTCTCAAGATGAGAGTCAAAACCTTTGTGATCTTGTGCTGCGCTCTGCAGGTGAGTTAATTATTTTACTATTATTTCAGAAGGTGGCCAGACGATATCACGGGCCACCTGATAATAAGTGGTCGCCAAAACGCACAGATATCGTAAATTGTGCCATTTGCTTTGTCACGCCCGGGGGGGCTACGGAATAAACTACATTTATTTATTTAAAAAATGAACCTTAGATTATGTAACTTGTGATTTATTTGCGTCAAAAGTAGGCAGGATGAATCTATGTAAATACCTGGGCAGACTTGCAATATCCTATTTCACCGGTAAATCAGCATTGCAATATGCAATGCATATTCAACAATATGTAAAACAATTCGTAAAGCAATTCGTAA…
L106	CATCAGTTCGGTTCCAACTCTCAAGATGAGAGTCAAAACCTTTGTGATCTTGTGCTGCGCTCTGCAGGTGAGTTAATTATTTTACTATTATTTCAGAAGGTGGCCAGACGATATCACGGGCCACCTGATAATAAGTGGTCGCCAAAACGCACAGATATCGTAAATTGTGCCATTTGATTTGTCACGCCCGGGGGGGCTACGGAATAAACTACATTTATTTATTTAAAAAATGAACCTTAGATTATGTAACTTGTGATTTATTTGCGTCAAAAGTAGGCAAGATGAATCTATGTAAATACCTGGGCAGACTTGCAATATCCTATTTCACCGGTAAATCAGCATTGCAATATGCAATGCATATTCAACAATATGTAAAACAATTCGTAAAGCATCATTAGA…
L49	CATCAGTTCGGTTCCAACTCTCAAGATGAGAGTCAAAACCTTTGTGATCTTGTGCTGCGCTCTGCAGGTGAGTTAATTATTTTACTATTATTTCAGAAGGTGGCCAGACGATATCACGGGCCACCTGATAATAAGTGGTCGCCAAAACGCACAGATATCGTAAATTGTGCCATTTGATTTGTCACGCCCGGGGGGGCTACGGAATAAACTACATTTATTTATTTAAAAAATGAACCTTAGATTATGTAACTTGTGATTTATTTGCGTCAAAAGTAGGCAAGATGAATCTATGTAAATACCTGGGCAGACTTGCAATATCCTATTTCACCGGTAAATCAGCATTGCAATATGCAATGCATATTCAACAATATGTAAAACAATTCGTAAAGCATCATTAGA…
L80	CATCAGTTCGGTTCCAACTCTCAAGATGAGAGTCAAAACCTTTGTGATCTTGTGCTGCGCTCTGCAGGTGAGTTAATTATTTTACTATTATTTCAGAAGGTGGCCAGACGATATCACGGGCCACCTGATAATAAGTGGTCGCCAAAACGCACAGATATCGTAAATTGTGCCATTTGATTTGTCACGCCCGGGGGGGCTACGGAATAAACTACATTTATTTATTTAAAAAATGAACCTTAGATTATGTAACTTGTGATTTATTTGCGTCAAAAGTAGGCAAGATGAATCTATGTAAATACCTGGGCAGACTTGCAATATCCTATTTCACCGGTAAATCAGCATTGCAATATGCAATGCATATTCAACAATATGTAAAACAATTCGTAAAGCATCATTAGA…
L81	CATCAGTTCGGTTCCAACTCTCAAGATGAGAGTCAAAACCTTTGTGATCTTGTGCTGCGCTCTGCAGGTGAGTTAATTATTTTACTATTATTTCAGAAGGTGGCCAGACGATATCACGGGCCACCTGATAATAAGTGGTCGCCAAAACGCACAGATATCGTAAATTGTGCCATTTGATTTGTCACGCCCGGGGGGGCTACGGAATAAACTACATTTATTTATTTAAAAAATGAACCTTAGATTATGTAACTTGTGATTTATTTGCGTCAAAAGTAGGCAAGATGAATCTATGTAAATACCTGGGCAGACTTGCAATATCCTATTTCACCGGTAAATCAGCATTGCAATATGCAATGCATATTCAACAATATGTAAAACAATTCGTAAAGCATCATTAGA…
L36	CATCAGTTCGGTTCCAACTCTCAAGATGAGAGTCAAAACCTTTGTGATCTTGTGCTGCGCTCTGCAGGTGAGTTAATTATTTTACTATTATTTCAGAAGGTGGCCAGACGATATCACGGGCCACCTGATAATAAGTGGTCGCCAAAACGCACAGATATCGTAAATTGTGCCATTTGATTTGTCACGCCCGGGGGGGCTACGGAATAAACTACATTTATTTATTTAAAAAATGAACCTTAGATTATGTAACTTGTGATTTATTTGCGTCAAAAGTAGGCAAGATGAATCTATGTAAATACCTGGGCAGACTTGCAATATCCTATTTCACCGGTAAATCAGCATTGCAATATGCAATGCATATTCAACAATATGTAAAACAATTCGTAAAGCATCATTAGA…
L165	CATCAGTTCGGTTCCAACTCTCAAGATGAGAGTCAAAACCTTTGTGATCTTGTGCTGCGCTCTGCAGGTGAGTTAATTATTTTACTATTATTTCAGAAGGTGGCCAGACGATATCACGGGCCACCTGATAATAAGTGGTCGCCAAAACGCACAGATATCGTAAATTGTGCCATTTGATTTGTCACGCCCGGGGGGGCTACGGAATAAACTACATTTATTTATTTAAAAAATGAACCTTAGATTATGTAACTTGTGATTTATTTGCGTCAAAAGTAGGCAAGATGAATCTATGTAAATACCTGGGCAGACTTGCAATATCCTATTTCACCGGTAAATCAGCATTGCAATATGCAATGCATATTCAACAATATGTAAAACAATTCGTAAAGCATCATTAGA…
L56	CATCAGTTCGGTTCCAACTCTCAAGATGAGAGTCAAAACCTTTGTGATCTTGTGCTGCGCTCTGCAGGTGAGTTAATTATTTTACTATTATTTCAGAAGGTGGCCAGACGATATCACGGGCCACCTGATAATAAGTGGTCGCCAAAACGCACAGATATCGTAAATTGTGCCATTTGCTTTGTCACGCCCGGGGGGGCTACGGAATAAACTACATTTATTTATTTAAAAAATGAACCTTAGATTATGTAACTTGTGATTTATTTGCGTCAAAAGTAGGCAGGATGAATCTATGTAAATACCTGGGCAGACTTGCAATATCCTATTTCACCGGTAAATCAGCATTGCAATATGCAATGCATATTCAACAATATGTAAAACAATTCGTAAAGCAATTCGTAA…
L77	CATCAGTTCGGTTCCAACTCTCAAGATGAGAGTCAAAACCTTTGTGATCTTGTGCTGCGCTCTGCAGGTGAGTTAATTATTTTACTATTATTTCAGAAGGTGGCCAGACGATATCACGGGCCACCTGATAATAAGTGGTCGCCAAAACGCACAGATATCGTAAATTGTGCCATTTGCTTTGTCACGCCCGGGGGGGCTACGGAATAAACTACATTTATTTATTTAAAAAATGAACCTTAGATTATGTAACTTGTGATTTATTTGCGTCAAAAGTAGGCAGGATGAATCTATGTAAATACCTGGGCAGACTTGCAATATCCTATTTCACCGGTAAATCAGCATTGCAATATGCAATGCATATTCAACAATATGTAAAACAATTCGTAAAGCAATTCGTAA…
L28	CATCAGTTCGGTTCCAACTCTCAAGATGAGAGTCAAAACCTTTGTGATCTTGTGCTGCGCTCTGCAGGTGAGTTAATTATTTTACTATTATTTCAGAAGGTGGCCAGACGATATCACGGGCCACCTGATAATAAGTGGTCGCCAAAACGCACAGATATCGTAAATTGTGCCATTTGATTTGTCACGCCCGGGGGGGCTACGGAATAAACTACATTTATTTATTTAAAAAATGAACCTTAGATTATGTAACTTGTGATTTATTTGCGTCAAAAGTAGGCAAGATGAATCTATGTAAATACCTGGGCAGACTTGCAATATCCTATTTCACCGGTAAATCAGCATTGCAATATGCAATGCATATTCAACAATATGTAAAACAATTCGTAAAGCATCATTAGA…
L29	CATCAGTTCGGTTCCAACTCTCAAGATGAGAGTCAAAACCTTTGTGATCTTGTGCTGCGCTCTGCAGGTGAGTTAATTATTTTACTATTATTTCAGAAGGTGGCCAGACGATATCACGGGCCACCTGATAATAAGTGGTCGCCAAAACGCACAGATATCGTAAATTGTGCCATTTGATTTGTCACGCCCGGGGGGGCTACGGAATAAACTACATTTATTTATTTAAAAAATGAACCTTAGATTATGTAACTTGTGATTTATTTGCGTCAAAAGTAGGCAAGATGAATCTATGTAAATACCTGGGCAGACTTGCAATATCCTATTTCACCGGTAAATCAGCATTGCAATATGCAATGCATATTCAACAATATGTAAAACAATTCGTAAAGCATCATTAGA…
L30	CATCAGTTCGGTTCCAACTCTCAAGATGAGAGTCAAAACCTTTGTGATCTTGTGCTGCGCTCTGCAGGTGAGTTAATTATTTTACTATTATTTCAGAAGGTGGCCAGACGATATCACGGGCCACCTGATAATAAGTGGTCGCCAAAACGCACAGATATCGTAAATTGTGCCATTTGATTTGTCACGCCCGGGGGGGCTACGGAATAAACTACATTTATTTATTTAAAAAATGAACCTTAGATTATGTAACTTGTGATTTATTTGCGTCAAAAGTAGGCAAGATGAATCTATGTAAATACCTGGGCAGACTTGCAATATCCTATTTCACCGGTAAATCAGCATTGCAATATGCAATGCATATTCAACAATATGTAAAACAATTCGTAAAGCATCATTAGA…
L96	CATCAGTTCGGTTCCAACTCTCAAGATGAGAGTCAAAACCTTTGTGATCTTGTGCTGCGCTCTGCAGGTGAGTTAATTATTTTACTATTATTTCAGAAGGTGGCCAGACGATATCACGGGCCACCTGATAATAAGTGGTCGCCAAAACGCACAGATATCGTAAATTGTGCCATTTGATTTGTCACGCCCGGGGGGGCTACGGAATAAACTACATTTATTTATTTAAAAAATGAACCTTAGATTATGTAACTTGTGATTTATTTGCGTCAAAAGTAGGCAAGATGAATCTATGTAAATACCTGGGCAGACTTGCAATATCCTATTTCACCGGTAAATCAGCATTGCAATATGCAATGCATATTCAACAATATGTAAAACAATTCGTAAAGCATCATTAGA…
L87	CATCAGTTCGGTTCCAACTCTCAAGATGAGAGTCAAAACCTTTGTGATCTTGTGCTGCGCTCTGCAGGTGAGTTAATTATTTTACTATTATTTCAGAAGGTGGCCAGACGATATCACGGGCCACCTGATAATAAGTGGTCGCCAAAACGCACAGATATCGTAAATTGTGCCATTTGATTTGTCACGCCCGGGGGGGCTACGGAATAAACTACATTTATTTATTTAAAAAATGAACCTTAGATTATGTAACTTGTGATTTATTTGCGTCAAAAGTAGGCAAGATGAATCTATGTAAATACCTGGGCAGACTTGCAATATCCTATTTCACCGGTAAATCAGCATTGCAATATGCAATGCATATTCAACAATATGTAAAACAATTCGTAAAGCATCATTAGA…
L97	CATCAGTTCGGTTCCAACTCTCAAGATGAGAGTCAAAACCTTTGTGATCTTGTGCTGCGCTCTGCAGGTGAGTTAATTATTTTACTATTATTTCAGAAGGTGGCCAGACGATATCACGGGCCACCTGATAATAAGTGGTCGCCAAAACGCACAGATATCGTAAATTGTGCCATTTGATTTGTCACGCCCGGGGGGGCTACGGAATAAACTACATTTATTTATTTAAAAAATGAACCTTAGATTATGTAACTTGTGATTTATTTGCGTCAAAAGTAGGCAAGATGAATCTATGTAAATACCTGGGCAGACTTGCAATATCCTATTTCACCGGTAAATCAGCATTGCAATATGCAATGCATATTCAACAATATGTAAAACAATTCGTAAAGCATCATTAGA…
L105	CATCAGTTCGGTTCCAACTCTCAAGATGAGAGTCAAAACCTTTGTGATCTTGTGCTGCGCTCTGCAGGTGAGTTAATTATTTTACTATTATTTCAGAAGGTGGCCAGACGATATCACGGGCCACCTGATAATAAGTGGTCGCCAAAACGCACAGATATCGTAAATTGTGCCATTTGATTTGTCACGCCCGGGGGGGCTACGGAATAAACTACATTTATTTATTTAAAAAATGAACCTTAGATTATGTAACTTGTGATTTATTTGCGTCAAAAGTAGGCAAGATGAATCTATGTAAATACCTGGGCAGACTTGCAATATCCTATTTCACCGGTAAATCAGCATTGCAATATGCAATGCATATTCAACAATATGTAAAACAATTCGTAAAGCATCATTAGA…
L201	CATCAGTTCGGTTCCAACTCTCAAGATGAGAGTCAAAACCTTTGTGATCTTGTGCTGCGCTCTGCAGGTGAGTTAATTATTTTACTATTATTTCAGAAGGTGGCCAGACGATATCACGGGCCACCTGATAATAAGTGGTCGCCAAAACGCACAGATATCGTAAATTGTGCCATTTGATTTGTCACGCCCGGGGGGGCTACGGAATAAACTACATTTATTTATTTAAAAAATGAACCTTAGATTATGTAACTTGTGATTTATTTGCGTCAAAAGTAGGCAAGATGAATCTATGTAAATACCTGGGCAGACTTGCAATATCCTATTTCACCGGTAAATCAGCATTGCAATATGCAATGCATATTCAACAATATGTAAAACAATTCGTAAAGCATCATTAGA…
L208	CATCAGTTCGGTTCCAACTCTCAAGATGAGAGTCAAAACCTTTGTGATCTTGTGCTGCGCTCTGCAGGTGAGTTAATTATTTTACTATTATTTCAGAAGGTGGCCAGACGATATCACGGGCCACCTGATAATAAGTGGTCGCCAAAACGCACAGATATCGTAAATTGTGCCATTTGATTTGTCACGCCCGGGGGGGCTACGGAATAAACTACATTTATTTATTTAAAAAATGAACCTTAGATTATGTAACTTGTGATTTATTTGCGTCAAAAGTAGGCAAGATGAATCTATGTAAATACCTGGGCAGACTTGCAATATCCTATTTCACCGGTAAATCAGCATTGCAATATGCAATGCATATTCAACAATATGTAAAACAATTCGTAAAGCATCATTAGA…
L94	CATCAGTTCGGTTCCAACTCTCAAGATGAGAGTCAAAACCTTTGTGATCTTGTGCTGCGCTCTGCAGGTGAGTTAATTATTTTACTATTATTTCAGAAGGTGGCCAGACGATATCACGGGCCACCTGATAATAAGTGGTCGCCAAAACGCACAGATATCGTAAATTGTGCCATTTGATTTGTCACGCCCGGGGGGGCTACGGAATAAACTACATTTATTTATTTAAAAAATGAACCTTAGATTATGTAACTTGTGATTTATTTGCGTCAAAAGTAGGCAAGATGAATCTATGTAAATACCTGGGCAGACTTGCAATATCCTATTTCACCGGTAAATCAGCATTGCAATATGCAATGCATATTCAACAATATGTAAAACAATTCGTAAAGCATCATTAGA…
L179	CATCAGTTCGGTTCCAACTCTCAAGATGAGAGTCAAAACCTTTGTGATCTTGTGCTGCGCTCTGCAGGTGAGTTAATTATTTTACTATTATTTCAGAAGGTGGCCAGACGATATCACGGGCCACCTGATAATAAGTGGTCGCCAAAACGCACAGATATCGTAAATTGTGCCATTTGATTTGTCACGCCCGGGGGGGCTACGGAATAAACTACATTTATTTATTTAAAAAATGAACCTTAGATTATGTAACTTGTGATTTATTTGCGTCAAAAGTAGGCAAGATGAATCTATGTAAATACCTGGGCAGACTTGCAATATCCTATTTCACCGGTAAATCAGCATTGCAATATGCAATGCATATTCAACAATATGTAAAACAATTCGTAAAGCATCATTAGA…
L180	CATCAGTTCGGTTCCAACTCTCAAGATGAGAGTCAAAACCTTTGTGATCTTGTGCTGCGCTCTGCAGGTGAGTTAATTATTTTACTATTATTTCAGAAGGTGGCCAGACGATATCACGGGCCACCTGATAATAAGTGGTCGCCAAAACGCACAGATATCGTAAATTGTGCCATTTGATTTGTCACGCCCGGGGGGGCTACGGAATAAACTACATTTATTTATTTAAAAAATGAACCTTAGATTATGTAACTTGTGATTTATTTGCGTCAAAAGTAGGCAAGATGAATCTATGTAAATACCTGGGCAGACTTGCAATATCCTATTTCACCGGTAAATCAGCATTGCAATATGCAATGCATATTCAACAATATGTAAAACAATTCGTAAAGCATCATTAGA…
L193	CATCAGTTCGGTTCCAACTCTCAAGATGAGAGTCAAAACCTTTGTGATCTTGTGCTGCGCTCTGCAGGTGAGTTAATTATTTTACTATTATTTCAGAAGGTGGCCAGACGATATCACGGGCCACCTGATAATAAGTGGTCGCCAAAACGCACAGATATCGTAAATTGTGCCATTTGATTTGTCACGCCCGGGGGGGCTACGGAATAAACTACATTTATTTATTTAAAAAATGAACCTTAGATTATGTAACTTGTGATTTATTTGCGTCAAAAGTAGGCAAGATGAATCTATGTAAATACCTGGGCAGACTTGCAATATCCTATTTCACCGGTAAATCAGCATTGCAATATGCAATGCATATTCAACAATATGTAAAACAATTCGTAAAGCATCATTAGA…
L92	CATCAGTTCGGTTCCAACTCTCAAGATGAGAGTCAAAACCTTTGTGATCTTGTGCTGCGCTCTGCAGGTGAGTTAATTATTTTACTATTATTTCAGAAGGTGGCCAGACGATATCACGGGCCACCTGATAATAAGTGGTCGCCAAAACGCACAGATATCGTAAATTGTGCCATTTGATTTGTCACGCCCGGGGGGGCTACGGAATAAACTACATTTATTTATTTAAAAAATGAACCTTAGATTATGTAACTTGTGATTTATTTGCGTCAAAAGTAGGCAAGATGAATCTATGTAAATACCTGGGCAGACTTGCAATATCCTATTTCACCGGTAAATCAGCATTGCAATATGCAATGCATATTCAACAATATGTAAAACAATTCGTAAAGCATCATTAGA…
L98	CATCAGTTCGGTTCCAACTCTCAAGATGAGAGTCAAAACCTTTGTGATCTTGTGCTGCGCTCTGCAGGTGAGTTAATTATTTTACTATTATTTCAGAAGGTGGCCAGACGATATCACGGGCCACCTGATAATAAGTGGTCGCCAAAACGCACAGATATCGTAAATTGTGCCATTTGATTTGTCACGCCCGGGGGGGCTACGGAATAAACTACATTTATTTATTTAAAAAATGAACCTTAGATTATGTAACTTGTGATTTATTTGCGTCAAAAGTAGGCAAGATGAATCTATGTAAATACCTGGGCAGACTTGCAATATCCTATTTCACCGGTAAATCAGCATTGCAATATGCAATGCATATTCAACAATATGTAAAACAATTCGTAAAGCATCATTAGA…
L71	CATCAGTTCGGTTCCAACTCTCAAGATGAGAGTCAAAACCTTTGTGATCTTGTGCTGCGCTCTGCAGGTGAGTTAATTATTTTACTATTATTTCAGAAGGTGGCCAGACGATATCACGGGCCACCTGATAATAAGTGGTCGCCAAAACGCACAGATATCGTAAATTGTGCCATTTGATTTGTCACGCCCGGGGGGGCTACGGAATAAACTACATTTATTTATTTAAAAAATGAACCTTAGATTATGTAACTTGTGATTTATTTGCGTCAAAAGTAGGCAAGATGAATCTATGTAAATACCTGGGCAGACTTGCAATATCCTATTTCACCGGTAAATCAGCATTGCAATATGCAATGCATATTCAACAATATGTAAAACAATTCGTAAAGCATCATTAGA…
L75	CATCAGTTCGGTTCCAACTCTCAAGATGAGAGTCAAAACCTTTGTGATCTTGTGCTGCGCTCTGCAGGTGAGTTAATTATTTTACTATTATTTCAGAAGGTGGCCAGACGATATCACGGGCCACCTGATAATAAGTGGTCGCCAAAACGCACAGATATCGTAAATTGTGCCATTTGATTTGTCACGCCCGGGGGGGCTACGGAATAAACTACATTTATTTATTTAAAAAATGAACCTTAGATTATGTAACTTGTGATTTATTTGCGTCAAAAGTAGGCAAGATGAATCTATGTAAATACCTGGGCAGACTTGCAATATCCTATTTCACCGGTAAATCAGCATTGCAATATGCAATGCATATTCAACAATATGTAAAACAATTCGTAAAGCATCATTAGA…
L47	CATCAGTTCGGTTCCAACTCTCAAGATGAGAGTCAAAACCTTTGTGATCTTGTGCTGCGCTCTGCAGGTGAGTTAATTATTTTACTATTATTTCAGAAGGTGGCCAGACGATATCACGGGCCACCTGATAATAAGTGGTCGCCAAAACGCACAGATATCGTAAATTGTGCCATTTGATTTGTCACGCCCGGGGGGGCTACGGAATAAACTACATTTATTTATTTAAAAAATGAACCTTAGATTATGTAACTTGTGATTTATTTGCGTCAAAAGTAGGCAAGATGAATCTATGTAAATACCTGGGCAGACTTGCAATATCCTATTTCACCGGTAAATCAGCATTGCAATATGCAATGCATATTCAACAATATGTAAAACAATTCGTAAAGCATCATTAGA…
L70	CATCAGTTCGGTTCCAACTCTCAAGATGAGAGTCAAAACCTTTGTGATCTTGTGCTGCGCTCTGCAGGTGAGTTAATTATTTTACTATTATTTCAGAAGGTGGCCAGACGATATCACGGGCCACCTGATAATAAGTGGTCGCCAAAACGCACAGATATCGTAAATTGTGCCATTTGATTTGTCACGCCCGGGGGGGCTACGGAATAAACTACATTTATTTATTTAAAAAATGAACCTTAGATTATGTAACTTGTGATTTATTTGCGTCAAAAGTAGGCAAGATGAATCTATGTAAATACCTGGGCAGACTTGCAATATCCTATTTCACCGGTAAATCAGCATTGCAATATGCAATGCATATTCAACAATATGTAAAACAATTCGTAAAGCATCATTAGA…
L60	CATCAGTTCGGTTCCAACTCTCAAGATGAGAGTCAAAACCTTTGTGATCTTGTGCTGCGCTCTGCAGGTGAGTTAATTATTTTACTATTATTTCAGAAGGTGGCCAGACGATATCACGGGCCACCTGATAATAAGTGGTCGCCAAAACGCACAGATATCGTAAATTGTGCCATTTGCTTTGTCACGCCCGGGGGGGCTACGGAATAAACTACATTTATTTATTTAAAAAATGAACCTTAGATTATGTAACTTGTGATTTATTTGCGTCAAAAGTAGGCAGGATGAATCTATGTAAATACCTGGGCAGACTTGCAATATCCTATTTCACCGGTAAATCAGCATTGCAATATGCAATGCATATTCAACAATATGTAAAACAATTCGTAAAGCAATTCGTAA…
L64	CATCAGTTCGGTTCCAACTCTCAAGATGAGAGTCAAAACCTTTGTGATCTTGTGCTGCGCTCTGCAGGTGAGTTAATTATTTTACTATTATTTCAGAAGGTGGCCAGACGATATCACGGGCCACCTGATAATAAGTGGTCGCCAAAACGCACAGATATCGTAAATTGTGCCATTTGCTTTGTCACGCCCGGGGGGGCTACGGAATAAACTACATTTATTTATTTAAAAAATGAACCTTAGATTATGTAACTTGTGATTTATTTGCGTCAAAAGTAGGCAGGATGAATCTATGTAAATACCTGGGCAGACTTGCAATATCCTATTTCACCGGTAAATCAGCATTGCAATATGCAATGCATATTCAACAATATGTAAAACAATTCGTAAAGCAATTCGTAA…
L181	CATCAGTTCGGTTCCAACTCTCAAGATGAGAGTCAAAACCTTTGTGATCTTGTGCTGCGCTCTGCAGGTGAGTTAATTATTTTACTATTATTTCAGAAGGTGGCCAGACGATATCACGGGCCACCTGATAATAAGTGGTCGCCAAAACGCACAGATATCGTAAATTGTGCCATTTGCTTTGTCACGCCCGGGGGGGCTACGGAATAAACTACATTTATTTATTTAAAAAATGAACCTTAGATTATGTAACTTGTGATTTATTTGCGTCAAAAGTAGGCAGGATGAATCTATGTAAATACCTGGGCAGACTTGCAATATCCTATTTCACCGGTAAATCAGCATTGCAATATGCAATGCATATTCAACAATATGTAAAACAATTCGTAAAGCAATTCGTAA…
L52	CATCAGTTCGGTTCCAACTCTCAAGATGAGAGTCAAAACCTTTGTGATCTTGTGCTGCGCTCTGCAGGTGAGTTAATTATTTTACTATTATTTCAGAAGGTGGCCAGACGATATCACGGGCCACCTGATAATAAGTGGTCGCCAAAACGCACAGATATCGTAAATTGTGCCATTTGCTTTGTCACGCCCGGGGGGGCTACGGAATAAACTACATTTATTTATTTAAAAAATGAACCTTAGATTATGTAACTTGTGATTTATTTGCGTCAAAAGTAGGCAGGATGAATCTATGTAAATACCTGGGCAGACTTGCAATATCCTATTTCACCGGTAAATCAGCATTGCAATATGCAATGCATATTCAACAATATGTAAAACAATTCGTAAAGCAATTCGTAA…
L39	CATCAGTTCGGTTCCAACTCTCAAGATGAGAGTCAAAACCTTTGTGATCTTGTGCTGCGCTCTGCAGGTGAGTTAATTATTTTACTATTATTTCAGAAGGTGGCCAGACGATATCACGGGCCACCTGATAATAAGTGGTCGCCAAAACGCACAGATATCGTAAATTGTGCCATTTGATTTGTCACGCCCGGGGGGGCTACGGAATAAACTACATTTATTTATTTAAAAAATGAACCTTAGATTATGTAACTTGTGATTTATTTGCGTCAAAAGTAGGCAAGATGAATCTATGTAAATACCTGGGCAGACTTGCAATATCCTATTTCACCGGTAAATCAGCATTGCAATATGCAATGCATATTCAACAATATGTAAAACAATTCGTAAAGCATCATTAGA…
L168	CATCAGTTCGGTTCCAACTCTCAAGATGAGAGTCAAAACCTTTGTGATCTTGTGCTGCGCTCTGCAGGTGAGTTAATTATTTTACTATTATTTCAGAAGGTGGCCAGACGATATCACGGGCCACCTGATAATAAGTGGTCGCCAAAACGCACAGATATCGTAAATTGTGCCATTTGATTTGTCACGCCCGGGGGGGCTACGGAATAAACTACATTTATTTATTTAAAAAATGAACCTTAGATTATGTAACTTGTGATTTATTTGCGTCAAAAGTAGGCAAGATGAATCTATGTAAATACCTGGGCAGACTTGCAATATCCTATTTCACCGGTAAATCAGCATTGCAATATGCAATGCATATTCAACAATATGTAAAACAATTCGTAAAGCATCATTAGA…
L51	CATCAGTTCGGTTCCAACTCTCAAGATGAGAGTCAAAACCTTTGTGATCTTGTGCTGCGCTCTGCAGGTGAGTTAATTATTTTACTATTATTTCAGAAGGTGGCCAGACGATATCACGGGCCACCTGATAATAAGTGGTCGCCAAAACGCACAGATATCGTAAATTGTGCCATTTGCTTTGTCACGCCCGGGGGGGCTACGGAATAAACTACATTTATTTATTTAAAAAATGAACCTTAGATTATGTAACTTGTGATTTATTTGCGTCAAAAGTAGGCAGGATGAATCTATGTAAATACCTGGGCAGACTTGCAATATCCTATTTCACCGGTAAATCAGCATTGCAATATGCAATGCATATTCAACAATATGTAAAACAATTCGTAAAGCAATTCGTAA…
L59	CATCAGTTCGGTTCCAACTCTCAAGATGAGAGTCAAAACCTTTGTGATCTTGTGCTGCGCTCTGCAGGTGAGTTAATTATTTTACTATTATTTCAGAAGGTGGCCAGACGATATCACGGGCCACCTGATAATAAGTGGTCGCCAAAACGCACAGATATCGTAAATTGTGCCATTTGCTTTGTCACGCCCGGGGGGGCTACGGAATAAACTACATTTATTTATTTAAAAAATGAACCTTAGATTATGTAACTTGTGATTTATTTGCGTCAAAAGTAGGCAGGATGAATCTATGTAAATACCTGGGCAGACTTGCAATATCCTATTTCACCGGTAAATCAGCATTGCAATATGCAATGCATATTCAACAATATGTAAAACAATTCGTAAAGCAATTCGTAA…
L197	CATCAGTTCGGTTCCAACTCTCAAGATGAGAGTCAAAACCTTTGTGATCTTGTGCTGCGCTCTGCAGGTGAGTTAATTATTTTACTATTATTTCAGAAGGTGGCCAGACGATATCACGGGCCACCTGATAATAAGTGGTCGCCAAAACGCACAGATATCGTAAATTGTGCCATTTGCTTTGTCACGCCCGGGGGGGCTACGGAATAAACTACATTTATTTATTTAAAAAATGAACCTTAGATTATGTAACTTGTGATTTATTTGCGTCAAAAGTAGGCAGGATGAATCTATGTAAATACCTGGGCAGACTTGCAATATCCTATTTCACCGGTAAATCAGCATTGCAATATGCAATGCATATTCAACAATATGTAAAACAATTCGTAAAGCAATTCGTAA…
L58	CATCAGTTCGGTTCCAACTCTCAAGATGAGAGTCAAAACCTTTGTGATCTTGTGCTGCGCTCTGCAGGTGAGTTAATTATTTTACTATTATTTCAGAAGGTGGCCAGACGATATCACGGGCCACCTGATAATAAGTGGTCGCCAAAACGCACAGATATCGTAAATTGTGCCATTTGCTTTGTCACGCCCGGGGGGGCTACGGAATAAACTACATTTATTTATTTAAAAAATGAACCTTAGATTATGTAACTTGTGATTTATTTGCGTCAAAAGTAGGCAGGATGAATCTATGTAAATACCTGGGCAGACTTGCAATATCCTATTTCACCGGTAAATCAGCATTGCAATATGCAATGCATATTCAACAATATGTAAAACAATTCGTAAAGCATTCGTAAA…
L63	CATCAGTTCGGTTCCAACTCTCAAGATGAGAGTCAAAACCTTTGTGATCTTGTGCTGCGCTCTGCAGGTGAGTTAATTATTTTACTATTATTTCAGAAGGTGGCCAGACGATATCACGGGCCACCTGATAATAAGTGGTCGCCAAAACGCACAGATATCGTAAATTGTGCCATTTGCTTTGTCACGCCCGGGGGGGCTACGGAATAAACTACATTTATTTATTTAAAAAATGAACCTTAGATTATGTAACTTGTGATTTATTTGCGTCAAAAGTAGGCAGGATGAATCTATGTAAATACCTGGGCAGACTTGCAATATCCTATTTCACCGGTAAATCAGCATTGCAATATGCAATGCATATTCAACAATATGTAAAACAATTCGTAAAGCAATTCGTAA…
L186	CATCAGTTCGGTTCCAACTCTCAAGATGAGAGTCAAAACCTTTGTGATCTTGTGCTGCGCTCTGCAGGTGAGTTAATTATTTTACTATTATTTCAGAAGGTGGCCAGACGATATCACGGGCCACCTGATAATAAGTGGTCGCCAAAACGCACAGATATCGTAAATTGTGCCATTTGCTTTGTCACGCCCGGGGGGGCTACGGAATAAACTACATTTATTTATTTAAAAAATGAACCTTAGATTATGTAACTTGTGATTTATTTGCGTCAAAAGTAGGCAGGATGAATCTATGTAAATACCTGGGCAGACTTGCAATATCCTATTTCACCGGTAAATCAGCATTGCAATATGCAATGCATATTCAACAATATGTAAAACAATTCGTAAAGCAATTCGTAA…
L53	CATCAGTTCGGTTCCAACTCTCAAGATGAGAGTCAAAACCTTTGTGATCTTGTGCTGCGCTCTGCAGGTGAGTTAATTATTTTACTATTATTTCAGAAGGTGGCCAGACGATATCACGGGCCACCTGATAATAAGTGGTCGCCAAAACGCACAGATATCGTAAATTGTGCCATTTGCTTTGTCACGCCCGGGGGGGCTACGGAATAAACTACATTTATTTATTTAAAAAATGAACCTTAGATTATGTAACTTGTGATTTATTTGCGTCAAAAGTAGGCAGGATGAATCTATGTAAATACCTGGGCAGACTTGCAATATCCTATTTCACCGGTAAATCAGCATTGCAATATGCAATGCATATTCAACAATATGTAAAACAATTCGTAAAGCAATTCGTAA…
L21	CATCAGTTCGGTTCCAACTCTCAAGATGAGAGTCAAAACCTTTGTGATCTTGTGCTGCGCTCTGCAGGTGAGTTAATTATTTTACTATTATTTCAGAAGGTGGCCAGACGATATCACGGGCCACCTGATAATAAGTGGTCGCCAAAACGCACAGATATCGTAAATTGTGCCATTTGATTTGTCACGCCCGGGGGGGCTACGGAATAAACTACATTTATTTATTTAAAAAATGAACCTTAGATTATGTAACTTGTGATTTATTTGCGTCAAAAGTAGGCAAGATGAATCTATGTAAATACCTGGGCAGACTTGCAATATCCTATTTCACCGGTAAATCAGCATTGCAATATGCAATGCATATTCAACAATATGTAAAACAATTCGTAAAGCATCATTAGA…
L82	CATCAGTTCGGTTCCAACTCTCAAGATGAGAGTCAAAACCTTTGTGATCTTGTGCTGCGCTCTGCAGGTGAGTTAATTATTTTACTATTATTTCAGAAGGTGGCCAGACGATATCACGGGCCACCTGATAATAAGTGGTCGCCAAAACGCACAGATATCGTAAATTGTGCCATTTGATTTGTCACGCCCGGGGGGGCTACGGAATAAACTACATTTATTTATTTAAAAAATGAACCTTAGATTATGTAACTTGTGATTTATTTGCGTCAAAAGTAGGCAAGATGAATCTATGTAAATACCTGGGCAGACTTGCAATATCCTATTTCACCGGTAAATCAGCATTGCAATATGCAATGCATATTCAACAATATGTAAAACAATTCGTAAAGCATCATTAGA…
L62	CATCAGTTCGGTTCCAACTCTCAAGATGAGAGTCAAAACCTTTGTGATCTTGTGCTGCGCTCTGCAGGTGAGTTAATTATTTTACTATTATTTCAGAAGGTGGCCAGACGATATCACGGGCCACCTGATAATAAGTGGTCGCCAAAACGCACAGATATCGTAAATTGTGCCATTTGCTTTGTCACGCCCGGGGGGGCTACGGAATAAACTACATTTATTTATTTAAAAAATGAACCTTAGATTATGTAACTTGTGATTTATTTGCGTCAAAAGTAGGCAGGATGAATCTATGTAAATACCTGGGCAGACTTGCAATATCCTATTTCACCGGTAAATCAGCATTGCAATATGCAATGCATATTCAACAATATGTAAAACAATTCGTAAAGCAATTCGTAA…
P204	CATCAGTTCGGTTCCAACTCTCAAGATGAGAGTCAAAACCTTTGTGATCTTGTGCTGCGCTCTGCAGGTGAGTTAATTATTTTACTATTATTTCAGAAGGTGGCCAGACGATATCACGGGCCACCTGATAATAAGTGGTCGCCAAAACGCACAGATATCGTAAATTGTGCCATTTGATTTGTCACGCCCGGGGGGGCTACGGAATAAACTACATTTATTTATTTAAAAAATGAACCTTAGATTATGTAACTTGTGATTTATTTGCGTCAAAAGTAGGCAAGATGAATCTATGTAAATACCTGGGCAGACTTGCAATATCCTATTTCACCGGTAAATCAGCATTGCAATATGCAATGCATATTCAACAATATGTAAAACAATTCGTAAAGCATCATTAGA…
P200	CATCAGTTCGGTTCCAACTCTCAAGATGAGAGTCAAAACCTTTGTGATCTTGTGCTGCGCTCTGCAGGTGAGTTAATTATTTTACTATTATTTCAGAAGGTGGCCAGACGATATCACGGGCCACCTGATAATAAGTGGTCGCCAAAACGCACAGATATCGTAAATTGTGCCATTTGCTTTGTCACGCCCGGGGGGGCTACGGAATAAACTACATTTATTTATTTAAAAAATGAACCTTAGATTATGTAACTTGTGATTTATTTGCGTCAAAAGTAGGCAGGATGAATCTATGTAAATACCTGGGCAGACTTGCAATATCCTATTTCACCGGTAAATCAGCATTGCAATATGCAATGCATATTCAACAATATGTAAAACAATTCGTAAAGCAATTCGTAA…
P98	CATCAGTTCGGTTCCAACTCTCAAGATGAGAGTCAAAACCTTTGTGATCTTGTGCTGCGCTCTGCAGGTGAGTTAATTATTTTACTATTATTTCAGAAGGTGGCCAGACGATATCACGGGCCACCTGATAATAAGTGGTCGCCAAAACGCACAGATATCGTAAATTGTGCCATTTGATTTGTCACGCCCGGGGGGGCTACGGAATAAACTACATTTATTTATTTAAAAAATGAACCTTAGATTATGTAACTTGTGATTTATTTGCGTCAAAAGTAGGCAAGATGAATCTATGTAAATACCTGGGCAGACTTGCAATATCCTATTTCACCGGTAAATCAGCATTGCAATATGCAATGCATATTCAACAATATGTAAAACAATTCGTAAAGCATCATTAGA…
P201	CATCAGTTCGGTTCCAACTCTCAAGATGAGAGTCAAAACCTTTGTGATCTTGTGCTGCGCTCTGCAGGTGAGTTAATTATTTTACTATTATTTCAGAAGGTGGCCAGACGATATCACGGGCCACCTGATAATAAGTGGTCGCCAAAACGCACAGATATCGTAAATTGTGCCATTTGATTTGTCACGCCCGGGGGGGCTACGGAATAAACTACATTTATTTATTTAAAAAATGAACCTTAGATTATGTAACTTGTGATTTATTTGCGTCAAAAGTAGGCAAGATGAATCTATGTAAATACCTGGGCAGACTTGCAATATCCTATTTCACCGGTAAATCAGCATTGCAATATGCAATGCATATTCAACAATATGTAAAACAATTCGTAAAGCATCATTAGA…
P198	CATCAGTTCGGTTCCAACTCTCAAGATGAGAGTCAAAACCTTTGTGATCTTGTGCTGCGCTCTGCAGGTGAGTTAATTATTTTACTATTATTTCAGAAGGTGGCCAGACGATATCACGGGCCACCTGATAATAAGTGGTCGCCAAAACGCACAGATATCGTAAATTGTGCCATTTGCTTTGTCACGCCCGGGGGGGCTACGGAATAAACTACATTTATTTATTTAAAAAATGAACCTTAGATTATGTAACTTGTGATTTATTTGCGTCAAAAGTAGGCAGGATGAATCTATGTAAATACCTGGGCAGACTTGCAATATCCTATTTCACCGGTAAATCAGCATTGCAATATGCAATGCATATTCAACAATATGTAAAACAATTCGTAAAGCAATTCGTAA…
P106	CATCAGTTCGGTTCCAACTCTCAAGATGAGAGTCAAAACCTTTGTGATCTTGTGCTGCGCTCTGCAGGTGAGTTAATTATTTTACTATTATTTCAGAAGGTGGCCAGACGATATCACGGGCCACCTGATAATAAGTGGTCGCCAAAACGCACAGATATCGTAAATTGTGCCATTTGCTTTGTCACGCCCGGGGGGGCTACGGAATAAACTACATTTATTTATTTAAAAAATGAACCTTAGATTATGTAACTTGTGATTTATTTGCGTCAAAAGTAGGCAGGATGAATCTATGTAAATACCTGGGCAGACTTGCAATATCCTATTTCACCGGTAAATCAGCATTGCAATATGCAATGCATATTCAACAATATGTAAAACAATTCGTAAAGCAATTCGTAA…
P170	CATCAGTTCGGTTCCAACTCTCAAGATGAGAGTCAAAACCTTTGTGATCTTGTGCTGCGCTCTGCAGGTGAGTTAATTATTTTACTATTATTTCAGAAGGTGGCCAGACGATATCACGGGCCACCTGATAATAAGTGGTCGCCAAAACGCACAGATATCGTAAATTGTGCCATTTGATTTGTCACGCCCGGGGGGGCTACGGAATAAACTACATTTATTTATTTAAAAAATGAACCTTAGATTATGTAACTTGTGATTTATTTGCGTCAAAAGTAGGCAGGATGAATCTATGTAAATACCTGGGCAGACTTGCAATATCCTATTTCACCGGTAAATCAGCATTGCAATATGCAATGCATATTCAACAATATGTAAAACAATTCGTAAAGCAATTCGTAA…
P148	CATCAGTTCGGTTCCAACTCTCAAGATGAGAGTCAAAACCTTTGTGATCTTGTGCTGCGCTCTGCAGGTGAGTTAATTATTTTACTATTATTTCAGAAGGTGGCCAGACGATATCACGGGCCACCTGATAATAAGTGGTCGCCAAAACGCACAGATATCGTAAATTGTGCCATTTGATTTGTCACGCCCGGGGGGGCTACGGAATAAACTACATTTATTTATTTAAAAAATGAACCTTAGATTATGTAACTTGTGATTTATTTGCGTCAAAAGTAGGCAAGATGAATCTATGTAAATACCTGGGCAGACTTGCAATATCCTATTTCACCGGTAAATCAGCATTGCAATATGCAATGCATATTCAACAATATGTAAAACAATTCGTAAAGCATAATGATG…
P52	CATCAGTTCGGTTCCAACTCTCAAGATGAGAGTCAAAACCTTTGTGATCTTGTGCTGCGCTCTGCAGGTGAGTTAATTATTTTACTATTATTTCAGAAGGTGGCCAGACGATATCACGGGCCACCTGATAATAAGTGGTCGCCAAAACGCACAGATATCGTAAATTGTGCCATTTGCTTTGTCACGCCCGGGGGGGCTACGGAATAAACTACATTTATTTATTTAAAAAATGAACCTTAGATTATGTAACTTGTGATTTATTTGCGTCAAAAGTAGGCAGGATGAATCTATGTAAATACCTGGGCAGACTTGCAATATCCTATTTCACCGGTAAATCAGCATTGCAATATGCAATGCATATTCAACAATATGTAAAACAATTCGTAAAGCAATTCGTAA…
P44	CATCAGTTCGGTTCCAACTCTCAAGATGAGAGTCAAAACCTTTGTGATCTTGTGCTGCGCTCTGCAGGTGAGTTAATTATTTTACTATTATTTCAGAAGGTGGCCAGACGATATCACGGGCCACCTGATAATAAGTGGTCGCCAAAACGCACAGATATCGTAAATTGTGCCATTTGCTTTGTCACGCCCGGGGGGGCTACGGAATAAACTACATTTATTTATTTAAAAAATGAACCTTAGATTATGTAACTTGTGATTTATTTGCGTCAAAAGTAGGCAGGATGAATCTATGTAAATACCTGGGCAGACTTGCAATATCCTATTTCACCGGTAAATCAGCATTGCAATATGCAATGCATATTCAACAATATGTAAAACAATTCGTAAAGCAATTCGTAA…
P120	CATCAGTTCGGTTCCAACTCTCAAGATGAGAGTCAAAACCTTTGTGATCTTGTGCTGCGCTCTGCAGGTGAGTTAATTATTTTACTATTATTTCAGAAGGTGGCCAGACGATATCACGGGCCACCTGATAATAAGTGGTCGCCAAAACGCACAGATATCGTAAATTGTGCCATTTGCTTTGTCACGCCCGGGGGGGCTACGGAATAAACTACATTTATTTATTTAAAAAATGAACCTTAGATTATGTAACTTGTGATTTATTTGCGTCAAAAGTAGGCAAGATGAATCTATGTAAATACCTGGGCAGACTTGCAATATCCTATTTCACCGGTAAATCAGCATTGCAATATGCAATGCATATTCAACAATATGTAAAACAATTCGTAAAGCAATTCAAAT…
P20	CATCAGTTCGGTTCCAACTCTCAAGATGAGAGTCAAAACCTTTGTGATCTTGTGCTGCGCTCTGCAGGTGAGTTAATTATTTTACTATTATTTCAGAAGGTGGCCAGACGATATCACGGGCCACCTGATAATAAGTGGTCGCCAAAACGCACAGATATCGTAAATTGTGCCATTTGCTTTGTCACGCCCGGGGGGGCTACGGAATAAACTACATTTATTTATTTAAAAAATGAACCTTAGATTATGTAACTTGTGATTTATTTGCGTCAAAAGTAGGCAGGATGAATCTATGTAAATACCTGGGCAGACTTGCAATATCCTATTTCACCGGTAAATCAGCATTGCAATATGCAATGCATATTCAACAATATGTAAAACAATTCGTAAAGCAATTCGTAA…
P22	CATCAGTTCGGTTCCAACTCTCAAGATGAGAGTCAAAACCTTTGTGATCTTGTGCTGCGCTCTGCAGGTGAGTTAATTATTTTACTATTATTTCAGAAGGTGGCCAGACGATATCACGGGCCACCTGATAATAAGTGGTCGCCAAAACGCACAGATATCGTAAATTGTGCCATTTGCTTTGTCACGCCCGGGGGGGCTACGGAATAAACTACATTTATTTATTTAAAAAATGAACCTTAGATTATGTAACTTGTGATTTATTTGCGTCAAAAGTAGGCAGGATGAATCTATGTAAATACCTGGGCAGACTTGCAATATCCTATTTCACCGGTAAATCAGCATTGCAATATGCAATGCATATTCAACAATATGTAAAACAATTCGTAAAGCAATTCGTAA…
P35	CATCAGTTCGGTTCCAACTCTCAAGATGAGAGTCAAAACCTTTGTGATCTTGTGCTGCGCTCTGCAGGTGAGTTAATTATTTTACTATTATTTCAGAAGGTGGCCAGACGATATCACGGGCCACCTGATAATAAGTGGTCGCCAAAACGCACAGATATCGTAAATTGTGCCATTTGCTTTGTCACGCCCGGGGGGGCTACGGAATAAACTACATTTATTTATTTAAAAAATGAACCTTAGATTATGTAACTTGTGATTTATTTGCGTCAAAAGTAGGCAGGATGAATCTATGTAAATACCTGGGCAGACTTGCAATATCCTATTTCACCGGTAAATCAGCATTGCAATATGCAATGCATATTCAACAATATGTAAAACAATTCGTAAAGCAATTCGTAA…
P38	CATCAGTTCGGTTCCAACTCTCAAGATGAGAGTCAAAACCTTTGTGATCTTGTGCTGCGCTCTGCAGGTGAGTTAATTATTTTACTATTATTTCAGAAGGTGGCCAGACGATATCACGGGCCACCTGATAATAAGTGGTCGCCAAAACGCACAGATATCGTAAATTGTGCCATTTGCTTTGTCACGCCCGGGGGGGCTACGGAATAAACTACATTTATTTATTTAAAAAATGAACCTTAGATTATGTAACTTGTGATTTATTTGCGTCAAAAGTAGGCAGGATGAATCTATGTAAATACCTGGGCAGACTTGCAATATCCTATTTCACCGGTAAATCAGCATTGCAATATGCAATGCATATTCAACAATATGTAAAACAATTCGTAAAGCAATTCGTAA…
P46	CATCAGTTCGGTTCCAACTCTCAAGATGAGAGTCAAAACCTTTGTGATCTTGTGCTGCGCTCTGCAGGTGAGTTAATTATTTTACTATTATTTCAGAAGGTGGCCAGACGATATCACGGGCCACCTGATAATAAGTGGTCGCCAAAACGCACAGATATCGTAAATTGTGCCATTTGCTTTGTCACGCCCGGGGGGGCTACGGAATAAACTACATTTATTTATTTAAAAAATGAACCTTAGATTATGTAACTTGTGATTTATTTGCGTCAAAAGTAGGCAGGATGAATCTATGTAAATACCTGGGCAGACTTGCAATATCCTATTTCACCGGTAAATCAGCATTGCAATATGCAATGCATATTCAACAATATGTAAAACAATTCGTAAAGCAATTCGTAA…
P47	CATCAGTTCGGTTCCAACTCTCAAGATGAGAGTCAAAACCTTTGTGATCTTGTGCTGCGCTCTGCAGGTGAGTTAATTATTTTACTATTATTTCAGAAGGTGGCCAGACGATATCACGGGCCACCTGATAATAAGTGGTCGCCAAAACGCACAGATATCGTAAATTGTGCCATTTGCTTTGTCACGCCCGGGGGGGCTACGGAATAAACTACATTTATTTATTTAAAAAATGAACCTTAGATTATGTAACTTGTGATTTATTTGCGTCAAAAGTAGGCAGGATGAATCTATGTAAATACCTGGGCAGACTTGCAATATCCTATTTCACCGGTAAATCAGCATTGCAATATGCAATGCATATTCAACAATATGTAAAACAATTCGTAAAGCAATTCGTAA…
P49	CATCAGTTCGGTTCCAACTCTCAAGATGAGAGTCAAAACCTTTGTGATCTTGTGCTGCGCTCTGCAGGTGAGTTAATTATTTTACTATTATTTCAGAAGGTGGCCAGACGATATCACGGGCCACCTGATAATAAGTGGTCGCCAAAACGCACAGATATCGTAAATTGTGCCATTTGCTTTGTCACGCCCGGGGGGGCTACGGAATAAACTACATTTATTTATTTAAAAAATGAACCTTAGATTATGTAACTTGTGATTTATTTGCGTCAAAAGTAGGCAGGATGAATCTATGTAAATACCTGGGCAGACTTGCAATATCCTATTTCACCGGTAAATCAGCATTGCAATATGCAATGCATATTCAACAATATGTAAAACAATTCGTAAAGCAATTCGTAA…
P50	CATCAGTTCGGTTCCAACTCTCAAGATGAGAGTCAAAACCTTTGTGATCTTGTGCTGCGCTCTGCAGGTGAGTTAATTATTTTACTATTATTTCAGAAGGTGGCCAGACGATATCACGGGCCACCTGATAATAAGTGGTCGCCAAAACGCACAGATATCGTAAATTGTGCCATTTGCTTTGTCACGCCCGGGGGGGCTACGGAATAAACTACATTTATTTATTTAAAAAATGAACCTTAGATTATGTAACTTGTGATTTATTTGCGTCAAAAGTAGGCAGGATGAATCTATGTAAATACCTGGGCAGACTTGCAATATCCTATTTCACCGGTAAATCAGCATTGCAATATGCAATGCATATTCAACAATATGTAAAACAATTCGTAAAGCAATTCGTAA…
P51	CATCAGTTCGGTTCCAACTCTCAAGATGAGAGTCAAAACCTTTGTGATCTTGTGCTGCGCTCTGCAGGTGAGTTAATTATTTTACTATTATTTCAGAAGGTGGCCAGACGATATCACGGGCCACCTGATAATAAGTGGTCGCCAAAACGCACAGATATCGTAAATTGTGCCATTTGCTTTGTCACGCCCGGGGGGGCTACGGAATAAACTACATTTATTTATTTAAAAAATGAACCTTAGATTATGTAACTTGTGATTTATTTGCGTCAAAAGTAGGCAGGATGAATCTATGTAAATACCTGGGCAGACTTGCAATATCCTATTTCACCGGTAAATCAGCATTGCAATATGCAATGCATATTCAACAATATGTAAAACAATTCGTAAAGCAATTCGTAA…
P53	CATCAGTTCGGTTCCAACTCTCAAGATGAGAGTCAAAACCTTTGTGATCTTGTGCTGCGCTCTGCAGGTGAGTTAATTATTTTACTATTATTTCAGAAGGTGGCCAGACGATATCACGGGCCACCTGATAATAAGTGGTCGCCAAAACGCACAGATATCGTAAATTGTGCCATTTGCTTTGTCACGCCCGGGGGGGCTACGGAATAAACTACATTTATTTATTTAAAAAATGAACCTTAGATTATGTAACTTGTGATTTATTTGCGTCAAAAGTAGGCAGGATGAATCTATGTAAATACCTGGGCAGACTTGCAATATCCTATTTCACCGGTAAATCAGCATTGCAATATGCAATGCATATTCAACAATATGTAAAACAATTCGTAAAGCAATTCGTAA…
P54	CATCAGTTCGGTTCCAACTCTCAAGATGAGAGTCAAAACCTTTGTGATCTTGTGCTGCGCTCTGCAGGTGAGTTAATTATTTTACTATTATTTCAGAAGGTGGCCAGACGATATCACGGGCCACCTGATAATAAGTGGTCGCCAAAACGCACAGATATCGTAAATTGTGCCATTTGCTTTGTCACGCCCGGGGGGGCTACGGAATAAACTACATTTATTTATTTAAAAAATGAACCTTAGATTATGTAACTTGTGATTTATTTGCGTCAAAAGTAGGCAGGATGAATCTATGTAAATACCTGGGCAGACTTGCAATATCCTATTTCACCGGTAAATCAGCATTGCAATATGCAATGCATATTCAACAATATGTAAAACAATTCGTAAAGCAATTCGTAA…
P55	CATCAGTTCGGTTCCAACTCTCAAGATGAGAGTCAAAACCTTTGTGATCTTGTGCTGCGCTCTGCAGGTGAGTTAATTATTTTACTATTATTTCAGAAGGTGGCCAGACGATATCACGGGCCACCTGATAATAAGTGGTCGCCAAAACGCACAGATATCGTAAATTGTGCCATTTGCTTTGTCACGCCCGGGGGGGCTACGGAATAAACTACATTTATTTATTTAAAAAATGAACCTTAGATTATGTAACTTGTGATTTATTTGCGTCAAAAGTAGGCAGGATGAATCTATGTAAATACCTGGGCAGACTTGCAATATCCTATTTCACCGGTAAATCAGCATTGCAATATGCAATGCATATTCAACAATATGTAAAACAATTCGTAAAGCAATTCGTAA…
P59	CATCAGTTCGGTTCCAACTCTCAAGATGAGAGTCAAAACCTTTGTGATCTTGTGCTGCGCTCTGCAGGTGAGTTAATTATTTTACTATTATTTCAGAAGGTGGCCAGACGATATCACGGGCCACCTGATAATAAGTGGTCGCCAAAACGCACAGATATCGTAAATTGTGCCATTTGCTTTGTCACGCCCGGGGGGGCTACGGAATAAACTACATTTATTTATTTAAAAAATGAACCTTAGATTATGTAACTTGTGATTTATTTGCGTCAAAAGTAGGCAGGATGAATCTATGTAAATACCTGGGCAGACTTGCAATATCCTATTTCACCGGTAAATCAGCATTGCAATATGCAATGCATATTCAACAATATGTAAAACAATTCGTAAAGCAATTCGTAA…
P63	CATCAGTTCGGTTCCAACTCTCAAGATGAGAGTCAAAACCTTTGTGATCTTGTGCTGCGCTCTGCAGGTGAGTTAATTATTTTACTATTATTTCAGAAGGTGGCCAGACGATATCACGGGCCACCTGATAATAAGTGGTCGCCAAAACGCACAGATATCGTAAATTGTGCCATTTGCTTTGTCACGCCCGGGGGGGCTACGGAATAAACTACATTTATTTATTTAAAAAATGAACCTTAGATTATGTAACTTGTGATTTATTTGCGTCAAAAGTAGGCAGGATGAATCTATGTAAATACCTGGGCAGACTTGCAATATCCTATTTCACCGGTAAATCAGCATTGCAATATGCAATGCATATTCAACAATATGTAAAACAATTCGTAAAGCAATTCGTAA…
P64	CATCAGTTCGGTTCCAACTCTCAAGATGAGAGTCAAAACCTTTGTGATCTTGTGCTGCGCTCTGCAGGTGAGTTAATTATTTTACTATTATTTCAGAAGGTGGCCAGACGATATCACGGGCCACCTGATAATAAGTGGTCGCCAAAACGCACAGATATCGTAAATTGTGCCATTTGCTTTGTCACGCCCGGGGGGGCTACGGAATAAACTACATTTATTTATTTAAAAAATGAACCTTAGATTATGTAACTTGTGATTTATTTGCGTCAAAAGTAGGCAGGATGAATCTATGTAAATACCTGGGCAGACTTGCAATATCCTATTTCACCGGTAAATCAGCATTGCAATATGCAATGCATATTCAACAATATGTAAAACAATTCGTAAAGCAATTCGTAA…
P68	CATCAGTTCGGTTCCAACTCTCAAGATGAGAGTCAAAACCTTTGTGATCTTGTGCTGCGCTCTGCAGGTGAGTTAATTATTTTACTATTATTTCAGAAGGTGGCCAGACGATATCACGGGCCACCTGATAATAAGTGGTCGCCAAAACGCACAGATATCGTAAATTGTGCCATTTGCTTTGTCACGCCCGGGGGGGCTACGGAATAAACTACATTTATTTATTTAAAAAATGAACCTTAGATTATGTAACTTGTGATTTATTTGCGTCAAAAGTAGGCAGGATGAATCTATGTAAATACCTGGGCAGACTTGCAATATCCTATTTCACCGGTAAATCAGCATTGCAATATGCAATGCATATTCAACAATATGTAAAACAATTCGTAAAGCAATTCGTAA…
P70	CATCAGTTCGGTTCCAACTCTCAAGATGAGAGTCAAAACCTTTGTGATCTTGTGCTGCGCTCTGCAGGTGAGTTAATTATTTTACTATTATTTCAGAAGGTGGCCAGACGATATCACGGGCCACCTGATAATAAGTGGTCGCCAAAACGCACAGATATCGTAAATTGTGCCATTTGCTTTGTCACGCCCGGGGGGGCTACGGAATAAACTACATTTATTTATTTAAAAAATGAACCTTAGATTATGTAACTTGTGATTTATTTGCGTCAAAAGTAGGCAGGATGAATCTATGTAAATACCTGGGCAGACTTGCAATATCCTATTTCACCGGTAAATCAGCATTGCAATATGCAATGCATATTCAACAATATGTAAAACAATTCGTAAAGCAATTCGTAA…
P72	CATCAGTTCGGTTCCAACTCTCAAGATGAGAGTCAAAACCTTTGTGATCTTGTGCTGCGCTCTGCAGGTGAGTTAATTATTTTACTATTATTTCAGAAGGTGGCCAGACGATATCACGGGCCACCTGATAATAAGTGGTCGCCAAAACGCACAGATATCGTAAATTGTGCCATTTGCTTTGTCACGCCCGGGGGGGCTACGGAATAAACTACATTTATTTATTTAAAAAATGAACCTTAGATTATGTAACTTGTGATTTATTTGCGTCAAAAGTAGGCAGGATGAATCTATGTAAATACCTGGGCAGACTTGCAATATCCTATTTCACCGGTAAATCAGCATTGCAATATGCAATGCATATTCAACAATATGTAAAACAATTCGTAAAGCAATTCGTAA…
P73	CATCAGTTCGGTTCCAACTCTCAAGATGAGAGTCAAAACCTTTGTGATCTTGTGCTGCGCTCTGCAGGTGAGTTAATTATTTTACTATTATTTCAGAAGGTGGCCAGACGATATCACGGGCCACCTGATAATAAGTGGTCGCCAAAACGCACAGATATCGTAAATTGTGCCATTTGCTTTGTCACGCCCGGGGGGGCTACGGAATAAACTACATTTATTTATTTAAAAAATGAACCTTAGATTATGTAACTTGTGATTTATTTGCGTCAAAAGTAGGCAGGATGAATCTATGTAAATACCTGGGCAGACTTGCAATATCCTATTTCACCGGTAAATCAGCATTGCAATATGCAATGCATATTCAACAATATGTAAAACAATTCGTAAAGCAATTCGTAA…
P97	CATCAGTTCGGTTCCAACTCTCAAGATGAGAGTCAAAACCTTTGTGATCTTGTGCTGCGCTCTGCAGGTGAGTTAATTATTTTACTATTATTTCAGAAGGTGGCCAGACGATATCACGGGCCACCTGATAATAAGTGGTCGCCAAAACGCACAGATATCGTAAATTGTGCCATTTGCTTTGTCACGCCCGGGGGGGCTACGGAATAAACTACATTTATTTATTTAAAAAATGAACCTTAGATTATGTAACTTGTGATTTATTTGCGTCAAAAGTAGGCAGGATGAATCTATGTAAATACCTGGGCAGACTTGCAATATCCTATTTCACCGGTAAATCAGCATTGCAATATGCAATGCATATTCAACAATATGTAAAACAATTCGTAAAGCAATTCGTAA…
P109	CATCAGTTCGGTTCCAACTCTCAAGATGAGAGTCAAAACCTTTGTGATCTTGTGCTGCGCTCTGCAGGTGAGTTAATTATTTTACTATTATTTCAGAAGGTGGCCAGACGATATCACGGGCCACCTGATAATAAGTGGTCGCCAAAACGCACAGATATCGTAAATTGTGCCATTTGCTTTGTCACGCCCGGGGGGGCTACGGAATAAACTACATTTATTTATTTAAAAAATGAACCTTAGATTATGTAACTTGTGATTTATTTGCGTCAAAAGTAGGCAGGATGAATCTATGTAAATACCTGGGCAGACTTGCAATATCCTATTTCACCGGTAAATCAGCATTGCAATATGCAATGCATATTCAACAATATGTAAAACAATTCGTAAAGCAATTCGTAA…
P103	CATCAGTTCGGTTCCAACTCTCAAGATGAGAGTCAAAACCTTTGTGATCTTGTGCTGCGCTCTGCAGGTGAGTTAATTATTTTACTATTATTTCAGAAGGTGGCCAGACGATATCACGGGCCACCTGATAATAAGTGGTCGCCAAAACGCACAGATATCGTAAATTGTGCCATTTGCTTTGTCACGCCCGGGGGGGCTACGGAATAAACTACATTTATTTATTTAAAAAATGAACCTTAGATTATGTAACTTGTGATTTATTTGCGTCAAAAGTAGGCAGGATGAATCTATGTAAATACCTGGGCAGACTTGCAATATCCTATTTCACCGGTAAATCAGCATTGCAATATGCAATGCATATTCAACAATATGTAAAACAATTCGTAAAGCAATTCGTAA…
P112	CATCAGTTCGGTTCCAACTCTCAAGATGAGAGTCAAAACCTTTGTGATCTTGTGCTGCGCTCTGCAGGTGAGTTAATTATTTTACTATTATTTCAGAAGGTGGCCAGACGATATCACGGGCCACCTGATAATAAGTGGTCGCCAAAACGCACAGATATCGTAAATTGTGCCATTTGCTTTGTCACGCCCGGGGGGGCTACGGAATAAACTACATTTATTTATTTAAAAAATGAACCTTAGATTATGTAACTTGTGATTTATTTGCGTCAAAAGTAGGCAGGATGAATCTATGTAAATACCTGGGCAGACTTGCAATATCCTATTTCACCGGTAAATCAGCATTGCAATATGCAATGCATATTCAACAATATGTAAAACAATTCGTAAAGCAATTCGTAA…
P113	CATCAGTTCGGTTCCAACTCTCAAGATGAGAGTCAAAACCTTTGTGATCTTGTGCTGCGCTCTGCAGGTGAGTTAATTATTTTACTATTATTTCAGAAGGTGGCCAGACGATATCACGGGCCACCTGATAATAAGTGGTCGCCAAAACGCACAGATATCGTAAATTGTGCCATTTGCTTTGTCACGCCCGGGGGGGCTACGGAATAAACTACATTTATTTATTTAAAAAATGAACCTTAGATTATGTAACTTGTGATTTATTTGCGTCAAAAGTAGGCAGGATGAATCTATGTAAATACCTGGGCAGACTTGCAATATCCTATTTCACCGGTAAATCAGCATTGCAATATGCAATGCATATTCAACAATATGTAAAACAATTCGTAAAGCAATTCGTAA…
P119	CATCAGTTCGGTTCCAACTCTCAAGATGAGAGTCAAAACCTTTGTGATCTTGTGCTGCGCTCTGCAGGTGAGTTAATTATTTTACTATTATTTCAGAAGGTGGCCAGACGATATCACGGGCCACCTGATAATAAGTGGTCGCCAAAACGCACAGATATCGTAAATTGTGCCATTTGCTTTGTCACGCCCGGGGGGGCTACGGAATAAACTACATTTATTTATTTAAAAAATGAACCTTAGATTATGTAACTTGTGATTTATTTGCGTCAAAAGTAGGCAGGATGAATCTATGTAAATACCTGGGCAGACTTGCAATATCCTATTTCACCGGTAAATCAGCATTGCAATATGCAATGCATATTCAACAATATGTAAAACAATTCGTAAAGCAATTCGTAA…
P121	CATCAGTTCGGTTCCAACTCTCAAGATGAGAGTCAAAACCTTTGTGATCTTGTGCTGCGCTCTGCAGGTGAGTTAATTATTTTACTATTATTTCAGAAGGTGGCCAGACGATATCACGGGCCACCTGATAATAAGTGGTCGCCAAAACGCACAGATATCGTAAATTGTGCCATTTGCTTTGTCACGCCCGGGGGGGCTACGGAATAAACTACATTTATTTATTTAAAAAATGAACCTTAGATTATGTAACTTGTGATTTATTTGCGTCAAAAGTAGGCAGGATGAATCTATGTAAATACCTGGGCAGACTTGCAATATCCTATTTCACCGGTAAATCAGCATTGCAATATGCAATGCATATTCAACAATATGTAAAACAATTCGTAAAGCAATTCGTAA…
P125	CATCAGTTCGGTTCCAACTCTCAAGATGAGAGTCAAAACCTTTGTGATCTTGTGCTGCGCTCTGCAGGTGAGTTAATTATTTTACTATTATTTCAGAAGGTGGCCAGACGATATCACGGGCCACCTGATAATAAGTGGTCGCCAAAACGCACAGATATCGTAAATTGTGCCATTTGCTTTGTCACGCCCGGGGGGGCTACGGAATAAACTACATTTATTTATTTAAAAAATGAACCTTAGATTATGTAACTTGTGATTTATTTGCGTCAAAAGTAGGCAGGATGAATCTATGTAAATACCTGGGCAGACTTGCAATATCCTATTTCACCGGTAAATCAGCATTGCAATATGCAATGCATATTCAACAATATGTAAAACAATTCGTAAAGCAATTCGTAA…
P150	CATCAGTTCGGTTCCAACTCTCAAGATGAGAGTCAAAACCTTTGTGATCTTGTGCTGCGCTCTGCAGGTGAGTTAATTATTTTACTATTATTTCAGAAGGTGGCCAGACGATATCACGGGCCACCTGATAATAAGTGGTCGCCAAAACGCACAGATATCGTAAATTGTGCCATTTGCTTTGTCACGCCCGGGGGGGCTACGGAATAAACTACATTTATTTATTTAAAAAATGAACCTTAGATTATGTAACTTGTGATTTATTTGCGTCAAAAGTAGGCAGGATGAATCTATGTAAATACCTGGGCAGACTTGCAATATCCTATTTCACCGGTAAATCAGCATTGCAATATGCAATGCATATTCAACAATATGTAAAACAATTCGTAAAGCAATTCGTAA…
P153	CATCAGTTCGGTTCCAACTCTCAAGATGAGAGTCAAAACCTTTGTGATCTTGTGCTGCGCTCTGCAGGTGAGTTAATTATTTTACTATTATTTCAGAAGGTGGCCAGACGATATCACGGGCCACCTGATAATAAGTGGTCGCCAAAACGCACAGATATCGTAAATTGTGCCATTTGCTTTGTCACGCCCGGGGGGGCTACGGAATAAACTACATTTATTTATTTAAAAAATGAACCTTAGATTATGTAACTTGTGATTTATTTGCGTCAAAAGTAGGCAGGATGAATCTATGTAAATACCTGGGCAGACTTGCAATATCCTATTTCACCGGTAAATCAGCATTGCAATATGCAATGCATATTCAACAATATGTAAAACAATTCGTAAAGCAATTCGTAA…
P155	CATCAGTTCGGTTCCAACTCTCAAGATGAGAGTCAAAACCTTTGTGATCTTGTGCTGCGCTCTGCAGGTGAGTTAATTATTTTACTATTATTTCAGAAGGTGGCCAGACGATATCACGGGCCACCTGATAATAAGTGGTCGCCAAAACGCACAGATATCGTAAATTGTGCCATTTGCTTTGTCACGCCCGGGGGGGCTACGGAATAAACTACATTTATTTATTTAAAAAATGAACCTTAGATTATGTAACTTGTGATTTATTTGCGTCAAAAGTAGGCAGGATGAATCTATGTAAATACCTGGGCAGACTTGCAATATCCTATTTCACCGGTAAATCAGCATTGCAATATGCAATGCATATTCAACAATATGTAAAACAATTCGTAAAGCAATTCGTAA…
P157	CATCAGTTCGGTTCCAACTCTCAAGATGAGAGTCAAAACCTTTGTGATCTTGTGCTGCGCTCTGCAGGTGAGTTAATTATTTTACTATTATTTCAGAAGGTGGCCAGACGATATCACGGGCCACCTGATAATAAGTGGTCGCCAAAACGCACAGATATCGTAAATTGTGCCATTTGCTTTGTCACGCCCGGGGGGGCTACGGAATAAACTACATTTATTTATTTAAAAAATGAACCTTAGATTATGTAACTTGTGATTTATTTGCGTCAAAAGTAGGCAGGATGAATCTATGTAAATACCTGGGCAGACTTGCAATATCCTATTTCACCGGTAAATCAGCATTGCAATATGCAATGCATATTCAACAATATGTAAAACAATTCGTAAAGCAATTCGTAA…
P158	CATCAGTTCGGTTCCAACTCTCAAGATGAGAGTCAAAACCTTTGTGATCTTGTGCTGCGCTCTGCAGGTGAGTTAATTATTTTACTATTATTTCAGAAGGTGGCCAGACGATATCACGGGCCACCTGATAATAAGTGGTCGCCAAAACGCACAGATATCGTAAATTGTGCCATTTGCTTTGTCACGCCCGGGGGGGCTACGGAATAAACTACATTTATTTATTTAAAAAATGAACCTTAGATTATGTAACTTGTGATTTATTTGCGTCAAAAGTAGGCAGGATGAATCTATGTAAATACCTGGGCAGACTTGCAATATCCTATTTCACCGGTAAATCAGCATTGCAATATGCAATGCATATTCAACAATATGTAAAACAATTCGTAAAGCAATTCGTAA…
P161	CATCAGTTCGGTTCCAACTCTCAAGATGAGAGTCAAAACCTTTGTGATCTTGTGCTGCGCTCTGCAGGTGAGTTAATTATTTTACTATTATTTCAGAAGGTGGCCAGACGATATCACGGGCCACCTGATAATAAGTGGTCGCCAAAACGCACAGATATCGTAAATTGTGCCATTTGCTTTGTCACGCCCGGGGGGGCTACGGAATAAACTACATTTATTTATTTAAAAAATGAACCTTAGATTATGTAACTTGTGATTTATTTGCGTCAAAAGTAGGCAGGATGAATCTATGTAAATACCTGGGCAGACTTGCAATATCCTATTTCACCGGTAAATCAGCATTGCAATATGCAATGCATATTCAACAATATGTAAAACAATTCGTAAAGCAATTCGTAA…
P168	CATCAGTTCGGTTCCAACTCTCAAGATGAGAGTCAAAACCTTTGTGATCTTGTGCTGCGCTCTGCAGGTGAGTTAATTATTTTACTATTATTTCAGAAGGTGGCCAGACGATATCACGGGCCACCTGATAATAAGTGGTCGCCAAAACGCACAGATATCGTAAATTGTGCCATTTGCTTTGTCACGCCCGGGGGGGCTACGGAATAAACTACATTTATTTATTTAAAAAATGAACCTTAGATTATGTAACTTGTGATTTATTTGCGTCAAAAGTAGGCAGGATGAATCTATGTAAATACCTGGGCAGACTTGCAATATCCTATTTCACCGGTAAATCAGCATTGCAATATGCAATGCATATTCAACAATATGTAAAACAATTCGTAAAGCAATTCGTAA…
P169	CATCAGTTCGGTTCCAACTCTCAAGATGAGAGTCAAAACCTTTGTGATCTTGTGCTGCGCTCTGCAGGTGAGTTAATTATTTTACTATTATTTCAGAAGGTGGCCAGACGATATCACGGGCCACCTGATAATAAGTGGTCGCCAAAACGCACAGATATCGTAAATTGTGCCATTTGCTTTGTCACGCCCGGGGGGGCTACGGAATAAACTACATTTATTTATTTAAAAAATGAACCTTAGATTATGTAACTTGTGATTTATTTGCGTCAAAAGTAGGCAGGATGAATCTATGTAAATACCTGGGCAGACTTGCAATATCCTATTTCACCGGTAAATCAGCATTGCAATATGCAATGCATATTCAACAATATGTAAAACAATTCGTAAAGCAATTCGTAA…
P171	CATCAGTTCGGTTCCAACTCTCAAGATGAGAGTCAAAACCTTTGTGATCTTGTGCTGCGCTCTGCAGGTGAGTTAATTATTTTACTATTATTTCAGAAGGTGGCCAGACGATATCACGGGCCACCTGATAATAAGTGGTCGCCAAAACGCACAGATATCGTAAATTGTGCCATTTGCTTTGTCACGCCCGGGGGGGCTACGGAATAAACTACATTTATTTATTTAAAAAATGAACCTTAGATTATGTAACTTGTGATTTATTTGCGTCAAAAGTAGGCAGGATGAATCTATGTAAATACCTGGGCAGACTTGCAATATCCTATTTCACCGGTAAATCAGCATTGCAATATGCAATGCATATTCAACAATATGTAAAACAATTCGTAAAGCAATTCGTAA…
P172	CATCAGTTCGGTTCCAACTCTCAAGATGAGAGTCAAAACCTTTGTGATCTTGTGCTGCGCTCTGCAGGTGAGTTAATTATTTTACTATTATTTCAGAAGGTGGCCAGACGATATCACGGGCCACCTGATAATAAGTGGTCGCCAAAACGCACAGATATCGTAAATTGTGCCATTTGCTTTGTCACGCCCGGGGGGGCTACGGAATAAACTACATTTATTTATTTAAAAAATGAACCTTAGATTATGTAACTTGTGATTTATTTGCGTCAAAAGTAGGCAGGATGAATCTATGTAAATACCTGGGCAGACTTGCAATATCCTATTTCACCGGTAAATCAGCATTGCAATATGCAATGCATATTCAACAATATGTAAAACAATTCGTAAAGCAATTCGTAA…
P174	CATCAGTTCGGTTCCAACTCTCAAGATGAGAGTCAAAACCTTTGTGATCTTGTGCTGCGCTCTGCAGGTGAGTTAATTATTTTACTATTATTTCAGAAGGTGGCCAGACGATATCACGGGCCACCTGATAATAAGTGGTCGCCAAAACGCACAGATATCGTAAATTGTGCCATTTGCTTTGTCACGCCCGGGGGGGCTACGGAATAAACTACATTTATTTATTTAAAAAATGAACCTTAGATTATGTAACTTGTGATTTATTTGCGTCAAAAGTAGGCAGGATGAATCTATGTAAATACCTGGGCAGACTTGCAATATCCTATTTCACCGGTAAATCAGCATTGCAATATGCAATGCATATTCAACAATATGTAAAACAATTCGTAAAGCAATTCGTAA…
P175	CATCAGTTCGGTTCCAACTCTCAAGATGAGAGTCAAAACCTTTGTGATCTTGTGCTGCGCTCTGCAGGTGAGTTAATTATTTTACTATTATTTCAGAAGGTGGCCAGACGATATCACGGGCCACCTGATAATAAGTGGTCGCCAAAACGCACAGATATCGTAAATTGTGCCATTTGCTTTGTCACGCCCGGGGGGGCTACGGAATAAACTACATTTATTTATTTAAAAAATGAACCTTAGATTATGTAACTTGTGATTTATTTGCGTCAAAAGTAGGCAGGATGAATCTATGTAAATACCTGGGCAGACTTGCAATATCCTATTTCACCGGTAAATCAGCATTGCAATATGCAATGCATATTCAACAATATGTAAAACAATTCGTAAAGCAATTCGTAA…
P183	CATCAGTTCGGTTCCAACTCTCAAGATGAGAGTCAAAACCTTTGTGATCTTGTGCTGCGCTCTGCAGGTGAGTTAATTATTTTACTATTATTTCAGAAGGTGGCCAGACGATATCACGGGCCACCTGATAATAAGTGGTCGCCAAAACGCACAGATATCGTAAATTGTGCCATTTGCTTTGTCACGCCCGGGGGGGCTACGGAATAAACTACATTTATTTATTTAAAAAATGAACCTTAGATTATGTAACTTGTGATTTATTTGCGTCAAAAGTAGGCAGGATGAATCTATGTAAATACCTGGGCAGACTTGCAATATCCTATTTCACCGGTAAATCAGCATTGCAATATGCAATGCATATTCAACAATATGTAAAACAATTCGTAAAGCAATTCGTAA…
P184	CATCAGTTCGGTTCCAACTCTCAAGATGAGAGTCAAAACCTTTGTGATCTTGTGCTGCGCTCTGCAGGTGAGTTAATTATTTTACTATTATTTCAGAAGGTGGCCAGACGATATCACGGGCCACCTGATAATAAGTGGTCGCCAAAACGCACAGATATCGTAAATTGTGCCATTTGCTTTGTCACGCCCGGGGGGGCTACGGAATAAACTACATTTATTTATTTAAAAAATGAACCTTAGATTATGTAACTTGTGATTTATTTGCGTCAAAAGTAGGCAGGATGAATCTATGTAAATACCTGGGCAGACTTGCAATATCCTATTTCACCGGTAAATCAGCATTGCAATATGCAATGCATATTCAACAATATGTAAAACAATTCGTAAAGCAATTCGTAA…
P185	CATCAGTTCGGTTCCAACTCTCAAGATGAGAGTCAAAACCTTTGTGATCTTGTGCTGCGCTCTGCAGGTGAGTTAATTATTTTACTATTATTTCAGAAGGTGGCCAGACGATATCACGGGCCACCTGATAATAAGTGGTCGCCAAAACGCACAGATATCGTAAATTGTGCCATTTGCTTTGTCACGCCCGGGGGGGCTACGGAATAAACTACATTTATTTATTTAAAAAATGAACCTTAGATTATGTAACTTGTGATTTATTTGCGTCAAAAGTAGGCAGGATGAATCTATGTAAATACCTGGGCAGACTTGCAATATCCTATTTCACCGGTAAATCAGCATTGCAATATGCAATGCATATTCAACAATATGTAAAACAATTCGTAAAGCAATTCGTAA…
P186	CATCAGTTCGGTTCCAACTCTCAAGATGAGAGTCAAAACCTTTGTGATCTTGTGCTGCGCTCTGCAGGTGAGTTAATTATTTTACTATTATTTCAGAAGGTGGCCAGACGATATCACGGGCCACCTGATAATAAGTGGTCGCCAAAACGCACAGATATCGTAAATTGTGCCATTTGCTTTGTCACGCCCGGGGGGGCTACGGAATAAACTACATTTATTTATTTAAAAAATGAACCTTAGATTATGTAACTTGTGATTTATTTGCGTCAAAAGTAGGCAGGATGAATCTATGTAAATACCTGGGCAGACTTGCAATATCCTATTTCACCGGTAAATCAGCATTGCAATATGCAATGCATATTCAACAATATGTAAAACAATTCGTAAAGCAATTCGTAA…
P180	CATCAGTTCGGTTCCAACTCTCAAGATGAGAGTCAAAACCTTTGTGATCTTGTGCTGCGCTCTGCAGGTGAGTTAATTATTTTACTATTATTTCAGAAGGTGGCCAGACGATATCACGGGCCACCTGATAATAAGTGGTCGCCAAAACGCACAGATATCGTAAATTGTGCCATTTGCTTTGTCACGCCCGGGGGGGCTACGGAATAAACTACATTTATTTATTTAAAAAATGAACCTTAGATTATGTAACTTGTGATTTATTTGCGTCAAAAGTAGGCAGGATGAATCTATGTAAATACCTGGGCAGACTTGCAATATCCTATTTCACCGGTAAATCAGCATTGCAATATGCAATGCATATTCAACAATATGTAAAACAATTCGTAAAGCAATTCGTAA…
P195	CATCAGTTCGGTTCCAACTCTCAAGATGAGAGTCAAAACCTTTGTGATCTTGTGCTGCGCTCTGCAGGTGAGTTAATTATTTTACTATTATTTCAGAAGGTGGCCAGACGATATCACGGGCCACCTGATAATAAGTGGTCGCCAAAACGCACAGATATCGTAAATTGTGCCATTTGCTTTGTCACGCCCGGGGGGGCTACGGAATAAACTACATTTATTTATTTAAAAAATGAACCTTAGATTATGTAACTTGTGATTTATTTGCGTCAAAAGTAGGCAGGATGAATCTATGTAAATACCTGGGCAGACTTGCAATATCCTATTTCACCGGTAAATCAGCATTGCAATATGCAATGCATATTCAACAATATGTAAAACAATTCGTAAAGCAATTCGTAA…
P196	CATCAGTTCGGTTCCAACTCTCAAGATGAGAGTCAAAACCTTTGTGATCTTGTGCTGCGCTCTGCAGGTGAGTTAATTATTTTACTATTATTTCAGAAGGTGGCCAGACGATATCACGGGCCACCTGATAATAAGTGGTCGCCAAAACGCACAGATATCGTAAATTGTGCCATTTGCTTTGTCACGCCCGGGGGGGCTACGGAATAAACTACATTTATTTATTTAAAAAATGAACCTTAGATTATGTAACTTGTGATTTATTTGCGTCAAAAGTAGGCAGGATGAATCTATGTAAATACCTGGGCAGACTTGCAATATCCTATTTCACCGGTAAATCAGCATTGCAATATGCAATGCATATTCAACAATATGTAAAACAATTCGTAAAGCAATTCGTAA…
P197	CATCAGTTCGGTTCCAACTCTCAAGATGAGAGTCAAAACCTTTGTGATCTTGTGCTGCGCTCTGCAGGTGAGTTAATTATTTTACTATTATTTCAGAAGGTGGCCAGACGATATCACGGGCCACCTGATAATAAGTGGTCGCCAAAACGCACAGATATCGTAAATTGTGCCATTTGCTTTGTCACGCCCGGGGGGGCTACGGAATAAACTACATTTATTTATTTAAAAAATGAACCTTAGATTATGTAACTTGTGATTTATTTGCGTCAAAAGTAGGCAGGATGAATCTATGTAAATACCTGGGCAGACTTGCAATATCCTATTTCACCGGTAAATCAGCATTGCAATATGCAATGCATATTCAACAATATGTAAAACAATTCGTAAAGCAATTCGTAA…
P208	CATCAGTTCGGTTCCAACTCTCAAGATGAGAGTCAAAACCTTTGTGATCTTGTGCTGCGCTCTGCAGGTGAGTTAATTATTTTACTATTATTTCAGAAGGTGGCCAGACGATATCACGGGCCACCTGATAATAAGTGGTCGCCAAAACGCACAGATATCGTAAATTGTGCCATTTGCTTTGTCACGCCCGGGGGGGCTACGGAATAAACTACATTTATTTATTTAAAAAATGAACCTTAGATTATGTAACTTGTGATTTATTTGCGTCAAAAGTAGGCAGGATGAATCTATGTAAATACCTGGGCAGACTTGCAATATCCTATTTCACCGGTAAATCAGCATTGCAATATGCAATGCATATTCAACAATATGTAAAACAATTCGTAAAGCAATTCGTAA…
P199	CATCAGTTCGGTTCCAACTCTCAAGATGAGAGTCAAAACCTTTGTGATCTTGTGCTGCGCTCTGCAGGTGAGTTAATTATTTTACTATTATTTCAGAAGGTGGCCAGACGATATCACGGGCCACCTGATAATAAGTGGTCGCCAAAACGCACAGATATCGTAAATTGTGCCATTTGCTTTGTCACGCCCGGGGGGGCTACGGAATAAACTACATTTATTTATTTAAAAAATGAACCTTAGATTATGTAACTTGTGATTTATTTGCGTCAAAAGTAGGCAGGATGAATCTATGTAAATACCTGGGCAGACTTGCAATATCCTATTTCACCGGTAAATCAGCATTGCAATATGCAATGCATATTCAACAATATGTAAAACAATTCGTAAAGCAATTCGTAA…
P102	CATCAGTTCGGTTCCAACTCTCAAGATGAGAGTCAAAACCTTTGTGATCTTGTGCTGCGCTCTGCAGGTGAGTTAATTATTTTACTATTATTTCAGAAGGTGGCCAGACGATATCACGGGCCACCTGATAATAAGTGGTCGCCAAAACGCACAGATATCGTAAATTGTGCCATTTGCTTTGTCACGCCCGGGGGGCTACGGAATAAACTACATTTATTTATTTAAAAAATGAACCTTAGATTATGTAACTTGTGATTTATTTGCGTCAAAAGTAGGCAGGATGAATCTATGTAAATACCTGGGCAGACTTGCAATATCCTATTTCACCGGTAAATCAGCATTGCAATATGCAATGCATATTCAACAATATGTAAAACAATTCGTAAAGCAATTCGTAAA…
P60	CATCAGTTCGGTTCCAACTCTCAAGATGAGAGTCAAAACCTTTGTGATCTTGTGCTGCGCTCTGCAGGTGAGTTAATTATTTTACTATTATTTCAGAAGGTGGCCAGACGATATCACGGGCCACCTGATAATAAGTGGTCGCCAAAACGCACAGATATCGTAAATTGTGCCATTTGCTTTGTCACGCCCGGGGGGCTACGGAATAAACTACATTTATTTATTTAAAAAATGAACCTTAGATTATGTAACTTGTGATTTATTTGCGTCAAAAGTAGGCAGGATGAATCTATGTAAATACCTGGGCAGACTTGCAATATCCTATTTCACCGGTAAATCAGCATTGCAATATGCAATGCATATTCAACAATATGTAAAACAATTCGTAAAGCAATTCGTAAA…
P62	CATCAGTTCGGTTCCAACTCTCAAGATGAGAGTCAAAACCTTTGTGATCTTGTGCTGCGCTCTGCAGGTGAGTTAATTATTTTACTATTATTTCAGAAGGTGGCCAGACGATATCACGGGCCACCTGATAATAAGTGGTCGCCAAAACGCACAGATATCGTAAATTGTGCCATTTGCTTTGTCACGCCCGGGGGGGCTACGGAATAAACTACATTTATTTATTTAAAAAATGAACCTTAGATTATGTAACTTGTGATTTATTTGCGTCAAAAGTAGGCAGGATGAATCTATGTAAATACCTGGGCAGACTTGCAATATCCTATTTCACCGGTAAATCAGCATTGCAATATGCAATGCATATTCAACAATATGTAAAACAATTCGTAAAGCAATTCGTAA…
P39	CATCAGTTCGGTTCCAACTCTCAAGATGAGAGTCAAAACCTTTGTGATCTTGTGCTGCGCTCTGCAGGTGAGTTAATTATTTTACTATTATTTCAGAAGGTGGCCAGACGATATCACGGGCCACCTGATAATAAGTGGTCGCCAAAACGCACAGATATCGTAAATTGTGCCATTTGCTTTGTCACGCCCGGGGGGGCTACGGAATAAACTACATTTATTTATTTAAAAAATGAACCTTAGATTATGTAACTTGTGATTTATTTGCGTCAAAAGTAGGCAGGATGAATCTATGTAAATACCTGGGCAGACTTGCAATATCCTATTTCACCGGTAAATCAGCATTGCAATATGCAATGCATATTCAACAATATGTAAAACAATTCGTAAAGCAATTCGTAA…
P40	CATCAGTTCGGTTCCAACTCTCAAGATGAGAGTCAAAACCTTTGTGATCTTGTGCTGCGCTCTGCAGGTGAGTTAATTATTTTACTATTATTTCAGAAGGTGGCCAGACGATATCACGGGCCACCTGATAATAAGTGGTCGCCAAAACGCACAGATATCGTAAATTGTGCCATTTGATTTGTCACGCCCGGGGGGGCTACGGAATAAACTACATTTATTTATTTAAAAAATGAACCTTAGATTATGTAACTTGTGATTTATTTGCGTCAAAAGTAGGCAAGATGAATCTATGTAAATACCTGGGCAGACTTGCAATATCCTATTTCACCGGTAAATCAGCATTGCAATATGCAATGCATATTCAACAATATGTAAAACAATTCGTAAAGCAATTCGTAA…
P166	CATCAGTTCGGTTCCAACTCTCAAGATGAGAGTCAAAACCTTTGTGATCTTGTGCTGCGCTCTGCAGGTGAGTTAATTATTTTACTATTATTTCAGAAGGTGGCCAGACGATATCACGGGCCACCTGATAATAAGTGGTCGCCAAAACGCACAGATATCGTAAATTGTGCCATTTGATTTGTCACGCCCGGGGGGGCTACGGAATAAACTACATTTATTTATTTAAAAAATGAACCTTAGATTATGTAACTTGTGATTTATTTGCGTCAAAAGTAGGCAGGATGAATCTATGTAAATACCTGGGCAGACTTGCAATATCCTATTTCACCGGTAAATCAGCATTGCAATATGCAATGCATATTCAACAATATGTAAAACAATTCGTAAAGCAATTCGTAA…
P69	CATCAGTTCGGTTCCAACTCTCAAGATGAGAGTCAAAACCTTTGTGATCTTGTGCTGCGCTCTGCAGGTGAGTTAATTATTTTACTATTATTTCAGAAGGTGGCCAGACGATATCACGGGCCACCTGATAATAAGTGGTCGCCAAAACGCACAGATATCGTAAATTGTGCCATTTGATTTGTCACGCCCGGGGGGGCTACGGAATAAACTACATTTATTTATTTAAAAAATGAACCTTAGATTATGTAACTTGTGATTTATTTGCGTCAAAAGTAGGCAAGATGAATCTATGTAAATACCTGGGCAGACTTGCAATATCCTATTTCACCGGTAAATCAGCATTGCAATATGCAATGCATATTCAACAATATGTAAAACAATTCGTAAAGCAATTCATTA…
P99	CATCAGTTCGGTTCCAACTCTCAAGATGAGAGTCAAAACCTTTGTGATCTTGTGCTGCGCTCTGCAGGTGAGTTAATTATTTTACTATTATTTCAGAAGGTGGCCAGACGATATCACGGGCCACCTGATAATAAGTGGTCGCCAAAACGCACAGATATCGTAAATTGTGCCATTTGATTTGTCACGCCCGGGGGGGCTACGGAATAAACTACATTTATTTATTTAAAAAATGAACCTTAGATTATGTAACTTGTGATTTATTTGCGTCAAAAGTAGGCAAGATGAATCTATGTAAATACCTGGGCAGACTTGCAATATCCTATTTCACCGGTAAATCAGCATTGCAATATGCAATGCATATTCAACAATATGTAAAACAATTCGTAAAGCATCATTAGA…
P101	CATCAGTTCGGTTCCAACTCTCAAGATGAGAGTCAAAACCTTTGTGATCTTGTGCTGCGCTCTGCAGGTGAGTTAATTATTTTACTATTATTTCAGAAGGTGGCCAGACGATATCACGGGCCACCTGATAATAAGTGGTCGCCAAAACGCACAGATATCGTAAATTGTGCCATTTGATTTGTCACGCCCGGGGGGGCTACGGAATAAACTACATTTATTTATTTAAAAAATGAACCTTAGATTATGTAACTTGTGATTTATTTGCGTCAAAAGTAGGCAAGATGAATCTATGTAAATACCTGGGCAGACTTGCAATATCCTATTTCACCGGTAAATCAGCATTGCAATATGCAATGCATATTCAACAATATGTAAAACAATTCGTAAAGCATCATTAGA…
P104	CATCAGTTCGGTTCCAACTCTCAAGATGAGAGTCAAAACCTTTGTGATCTTGTGCTGCGCTCTGCAGGTGAGTTAATTATTTTACTATTATTTCAGAAGGTGGCCAGACGATATCACGGGCCACCTGATAATAAGTGGTCGCCAAAACGCACAGATATCGTAAATTGTGCCATTTGATTTGTCACGCCCGGGGGGGCTACGGAATAAACTACATTTATTTATTTAAAAAATGAACCTTAGATTATGTAACTTGTGATTTATTTGCGTCAAAAGTAGGCAAGATGAATCTATGTAAATACCTGGGCAGACTTGCAATATCCTATTTCACCGGTAAATCAGCATTGCAATATGCAATGCATATTCAACAATATGTAAAACAATTCGTAAAGCATCATTAGA…
P105	CATCAGTTCGGTTCCAACTCTCAAGATGAGAGTCAAAACCTTTGTGATCTTGTGCTGCGCTCTGCAGGTGAGTTAATTATTTTACTATTATTTCAGAAGGTGGCCAGACGATATCACGGGCCACCTGATAATAAGTGGTCGCCAAAACGCACAGATATCGTAAATTGTGCCATTTGATTTGTCACGCCCGGGGGGGCTACGGAATAAACTACATTTATTTATTTAAAAAATGAACCTTAGATTATGTAACTTGTGATTTATTTGCGTCAAAAGTAGGCAAGATGAATCTATGTAAATACCTGGGCAGACTTGCAATATCCTATTTCACCGGTAAATCAGCATTGCAATATGCAATGCATATTCAACAATATGTAAAACAATTCGTAAAGCATCATTAGA…
P107	CATCAGTTCGGTTCCAACTCTCAAGATGAGAGTCAAAACCTTTGTGATCTTGTGCTGCGCTCTGCAGGTGAGTTAATTATTTTACTATTATTTCAGAAGGTGGCCAGACGATATCACGGGCCACCTGATAATAAGTGGTCGCCAAAACGCACAGATATCGTAAATTGTGCCATTTGATTTGTCACGCCCGGGGGGGCTACGGAATAAACTACATTTATTTATTTAAAAAATGAACCTTAGATTATGTAACTTGTGATTTATTTGCGTCAAAAGTAGGCAAGATGAATCTATGTAAATACCTGGGCAGACTTGCAATATCCTATTTCACCGGTAAATCAGCATTGCAATATGCAATGCATATTCAACAATATGTAAAACAATTCGTAAAGCATCATTAGA…
P108	CATCAGTTCGGTTCCAACTCTCAAGATGAGAGTCAAAACCTTTGTGATCTTGTGCTGCGCTCTGCAGGTGAGTTAATTATTTTACTATTATTTCAGAAGGTGGCCAGACGATATCACGGGCCACCTGATAATAAGTGGTCGCCAAAACGCACAGATATCGTAAATTGTGCCATTTGATTTGTCACGCCCGGGGGGGCTACGGAATAAACTACATTTATTTATTTAAAAAATGAACCTTAGATTATGTAACTTGTGATTTATTTGCGTCAAAAGTAGGCAAGATGAATCTATGTAAATACCTGGGCAGACTTGCAATATCCTATTTCACCGGTAAATCAGCATTGCAATATGCAATGCATATTCAACAATATGTAAAACAATTCGTAAAGCATCATTAGA…
P111	CATCAGTTCGGTTCCAACTCTCAAGATGAGAGTCAAAACCTTTGTGATCTTGTGCTGCGCTCTGCAGGTGAGTTAATTATTTTACTATTATTTCAGAAGGTGGCCAGACGATATCACGGGCCACCTGATAATAAGTGGTCGCCAAAACGCACAGATATCGTAAATTGTGCCATTTGATTTGTCACGCCCGGGGGGGCTACGGAATAAACTACATTTATTTATTTAAAAAATGAACCTTAGATTATGTAACTTGTGATTTATTTGCGTCAAAAGTAGGCAAGATGAATCTATGTAAATACCTGGGCAGACTTGCAATATCCTATTTCACCGGTAAATCAGCATTGCAATATGCAATGCATATTCAACAATATGTAAAACAATTCGTAAAGCATCATTAGA…
P114	CATCAGTTCGGTTCCAACTCTCAAGATGAGAGTCAAAACCTTTGTGATCTTGTGCTGCGCTCTGCAGGTGAGTTAATTATTTTACTATTATTTCAGAAGGTGGCCAGACGATATCACGGGCCACCTGATAATAAGTGGTCGCCAAAACGCACAGATATCGTAAATTGTGCCATTTGATTTGTCACGCCCGGGGGGGCTACGGAATAAACTACATTTATTTATTTAAAAAATGAACCTTAGATTATGTAACTTGTGATTTATTTGCGTCAAAAGTAGGCAAGATGAATCTATGTAAATACCTGGGCAGACTTGCAATATCCTATTTCACCGGTAAATCAGCATTGCAATATGCAATGCATATTCAACAATATGTAAAACAATTCGTAAAGCATCATTAGA…
P122	CATCAGTTCGGTTCCAACTCTCAAGATGAGAGTCAAAACCTTTGTGATCTTGTGCTGCGCTCTGCAGGTGAGTTAATTATTTTACTATTATTTCAGAAGGTGGCCAGACGATATCACGGGCCACCTGATAATAAGTGGTCGCCAAAACGCACAGATATCGTAAATTGTGCCATTTGATTTGTCACGCCCGGGGGGGCTACGGAATAAACTACATTTATTTATTTAAAAAATGAACCTTAGATTATGTAACTTGTGATTTATTTGCGTCAAAAGTAGGCAAGATGAATCTATGTAAATACCTGGGCAGACTTGCAATATCCTATTTCACCGGTAAATCAGCATTGCAATATGCAATGCATATTCAACAATATGTAAAACAATTCGTAAAGCATCATTAGA…
P124	CATCAGTTCGGTTCCAACTCTCAAGATGAGAGTCAAAACCTTTGTGATCTTGTGCTGCGCTCTGCAGGTGAGTTAATTATTTTACTATTATTTCAGAAGGTGGCCAGACGATATCACGGGCCACCTGATAATAAGTGGTCGCCAAAACGCACAGATATCGTAAATTGTGCCATTTGATTTGTCACGCCCGGGGGGGCTACGGAATAAACTACATTTATTTATTTAAAAAATGAACCTTAGATTATGTAACTTGTGATTTATTTGCGTCAAAAGTAGGCAAGATGAATCTATGTAAATACCTGGGCAGACTTGCAATATCCTATTTCACCGGTAAATCAGCATTGCAATATGCAATGCATATTCAACAATATGTAAAACAATTCGTAAAGCATCATTAGA…
P129	CATCAGTTCGGTTCCAACTCTCAAGATGAGAGTCAAAACCTTTGTGATCTTGTGCTGCGCTCTGCAGGTGAGTTAATTATTTTACTATTATTTCAGAAGGTGGCCAGACGATATCACGGGCCACCTGATAATAAGTGGTCGCCAAAACGCACAGATATCGTAAATTGTGCCATTTGATTTGTCACGCCCGGGGGGGCTACGGAATAAACTACATTTATTTATTTAAAAAATGAACCTTAGATTATGTAACTTGTGATTTATTTGCGTCAAAAGTAGGCAAGATGAATCTATGTAAATACCTGGGCAGACTTGCAATATCCTATTTCACCGGTAAATCAGCATTGCAATATGCAATGCATATTCAACAATATGTAAAACAATTCGTAAAGCATCATTAGA…
P131	CATCAGTTCGGTTCCAACTCTCAAGATGAGAGTCAAAACCTTTGTGATCTTGTGCTGCGCTCTGCAGGTGAGTTAATTATTTTACTATTATTTCAGAAGGTGGCCAGACGATATCACGGGCCACCTGATAATAAGTGGTCGCCAAAACGCACAGATATCGTAAATTGTGCCATTTGATTTGTCACGCCCGGGGGGGCTACGGAATAAACTACATTTATTTATTTAAAAAATGAACCTTAGATTATGTAACTTGTGATTTATTTGCGTCAAAAGTAGGCAAGATGAATCTATGTAAATACCTGGGCAGACTTGCAATATCCTATTTCACCGGTAAATCAGCATTGCAATATGCAATGCATATTCAACAATATGTAAAACAATTCGTAAAGCATCATTAGA…
P149	CATCAGTTCGGTTCCAACTCTCAAGATGAGAGTCAAAACCTTTGTGATCTTGTGCTGCGCTCTGCAGGTGAGTTAATTATTTTACTATTATTTCAGAAGGTGGCCAGACGATATCACGGGCCACCTGATAATAAGTGGTCGCCAAAACGCACAGATATCGTAAATTGTGCCATTTGATTTGTCACGCCCGGGGGGGCTACGGAATAAACTACATTTATTTATTTAAAAAATGAACCTTAGATTATGTAACTTGTGATTTATTTGCGTCAAAAGTAGGCAAGATGAATCTATGTAAATACCTGGGCAGACTTGCAATATCCTATTTCACCGGTAAATCAGCATTGCAATATGCAATGCATATTCAACAATATGTAAAACAATTCGTAAAGCATCATTAGA…
P156	CATCAGTTCGGTTCCAACTCTCAAGATGAGAGTCAAAACCTTTGTGATCTTGTGCTGCGCTCTGCAGGTGAGTTAATTATTTTACTATTATTTCAGAAGGTGGCCAGACGATATCACGGGCCACCTGATAATAAGTGGTCGCCAAAACGCACAGATATCGTAAATTGTGCCATTTGATTTGTCACGCCCGGGGGGGCTACGGAATAAACTACATTTATTTATTTAAAAAATGAACCTTAGATTATGTAACTTGTGATTTATTTGCGTCAAAAGTAGGCAAGATGAATCTATGTAAATACCTGGGCAGACTTGCAATATCCTATTTCACCGGTAAATCAGCATTGCAATATGCAATGCATATTCAACAATATGTAAAACAATTCGTAAAGCATCATTAGA…
P167	CATCAGTTCGGTTCCAACTCTCAAGATGAGAGTCAAAACCTTTGTGATCTTGTGCTGCGCTCTGCAGGTGAGTTAATTATTTTACTATTATTTCAGAAGGTGGCCAGACGATATCACGGGCCACCTGATAATAAGTGGTCGCCAAAACGCACAGATATCGTAAATTGTGCCATTTGATTTGTCACGCCCGGGGGGGCTACGGAATAAACTACATTTATTTATTTAAAAAATGAACCTTAGATTATGTAACTTGTGATTTATTTGCGTCAAAAGTAGGCAAGATGAATCTATGTAAATACCTGGGCAGACTTGCAATATCCTATTTCACCGGTAAATCAGCATTGCAATATGCAATGCATATTCAACAATATGTAAAACAATTCGTAAAGCATCATTAGA…
P176	CATCAGTTCGGTTCCAACTCTCAAGATGAGAGTCAAAACCTTTGTGATCTTGTGCTGCGCTCTGCAGGTGAGTTAATTATTTTACTATTATTTCAGAAGGTGGCCAGACGATATCACGGGCCACCTGATAATAAGTGGTCGCCAAAACGCACAGATATCGTAAATTGTGCCATTTGATTTGTCACGCCCGGGGGGGCTACGGAATAAACTACATTTATTTATTTAAAAAATGAACCTTAGATTATGTAACTTGTGATTTATTTGCGTCAAAAGTAGGCAAGATGAATCTATGTAAATACCTGGGCAGACTTGCAATATCCTATTTCACCGGTAAATCAGCATTGCAATATGCAATGCATATTCAACAATATGTAAAACAATTCGTAAAGCATCATTAGA…
P177	CATCAGTTCGGTTCCAACTCTCAAGATGAGAGTCAAAACCTTTGTGATCTTGTGCTGCGCTCTGCAGGTGAGTTAATTATTTTACTATTATTTCAGAAGGTGGCCAGACGATATCACGGGCCACCTGATAATAAGTGGTCGCCAAAACGCACAGATATCGTAAATTGTGCCATTTGATTTGTCACGCCCGGGGGGGCTACGGAATAAACTACATTTATTTATTTAAAAAATGAACCTTAGATTATGTAACTTGTGATTTATTTGCGTCAAAAGTAGGCAAGATGAATCTATGTAAATACCTGGGCAGACTTGCAATATCCTATTTCACCGGTAAATCAGCATTGCAATATGCAATGCATATTCAACAATATGTAAAACAATTCGTAAAGCATCATTAGA…
P178	CATCAGTTCGGTTCCAACTCTCAAGATGAGAGTCAAAACCTTTGTGATCTTGTGCTGCGCTCTGCAGGTGAGTTAATTATTTTACTATTATTTCAGAAGGTGGCCAGACGATATCACGGGCCACCTGATAATAAGTGGTCGCCAAAACGCACAGATATCGTAAATTGTGCCATTTGATTTGTCACGCCCGGGGGGGCTACGGAATAAACTACATTTATTTATTTAAAAAATGAACCTTAGATTATGTAACTTGTGATTTATTTGCGTCAAAAGTAGGCAAGATGAATCTATGTAAATACCTGGGCAGACTTGCAATATCCTATTTCACCGGTAAATCAGCATTGCAATATGCAATGCATATTCAACAATATGTAAAACAATTCGTAAAGCATCATTAGA…
P181	CATCAGTTCGGTTCCAACTCTCAAGATGAGAGTCAAAACCTTTGTGATCTTGTGCTGCGCTCTGCAGGTGAGTTAATTATTTTACTATTATTTCAGAAGGTGGCCAGACGATATCACGGGCCACCTGATAATAAGTGGTCGCCAAAACGCACAGATATCGTAAATTGTGCCATTTGATTTGTCACGCCCGGGGGGGCTACGGAATAAACTACATTTATTTATTTAAAAAATGAACCTTAGATTATGTAACTTGTGATTTATTTGCGTCAAAAGTAGGCAAGATGAATCTATGTAAATACCTGGGCAGACTTGCAATATCCTATTTCACCGGTAAATCAGCATTGCAATATGCAATGCATATTCAACAATATGTAAAACAATTCGTAAAGCATCATTAGA…
P187	CATCAGTTCGGTTCCAACTCTCAAGATGAGAGTCAAAACCTTTGTGATCTTGTGCTGCGCTCTGCAGGTGAGTTAATTATTTTACTATTATTTCAGAAGGTGGCCAGACGATATCACGGGCCACCTGATAATAAGTGGTCGCCAAAACGCACAGATATCGTAAATTGTGCCATTTGATTTGTCACGCCCGGGGGGGCTACGGAATAAACTACATTTATTTATTTAAAAAATGAACCTTAGATTATGTAACTTGTGATTTATTTGCGTCAAAAGTAGGCAAGATGAATCTATGTAAATACCTGGGCAGACTTGCAATATCCTATTTCACCGGTAAATCAGCATTGCAATATGCAATGCATATTCAACAATATGTAAAACAATTCGTAAAGCATCATTAGA…
P188	CATCAGTTCGGTTCCAACTCTCAAGATGAGAGTCAAAACCTTTGTGATCTTGTGCTGCGCTCTGCAGGTGAGTTAATTATTTTACTATTATTTCAGAAGGTGGCCAGACGATATCACGGGCCACCTGATAATAAGTGGTCGCCAAAACGCACAGATATCGTAAATTGTGCCATTTGATTTGTCACGCCCGGGGGGGCTACGGAATAAACTACATTTATTTATTTAAAAAATGAACCTTAGATTATGTAACTTGTGATTTATTTGCGTCAAAAGTAGGCAAGATGAATCTATGTAAATACCTGGGCAGACTTGCAATATCCTATTTCACCGGTAAATCAGCATTGCAATATGCAATGCATATTCAACAATATGTAAAACAATTCGTAAAGCATCATTAGA…
P191	CATCAGTTCGGTTCCAACTCTCAAGATGAGAGTCAAAACCTTTGTGATCTTGTGCTGCGCTCTGCAGGTGAGTTAATTATTTTACTATTATTTCAGAAGGTGGCCAGACGATATCACGGGCCACCTGATAATAAGTGGTCGCCAAAACGCACAGATATCGTAAATTGTGCCATTTGATTTGTCACGCCCGGGGGGGCTACGGAATAAACTACATTTATTTATTTAAAAAATGAACCTTAGATTATGTAACTTGTGATTTATTTGCGTCAAAAGTAGGCAAGATGAATCTATGTAAATACCTGGGCAGACTTGCAATATCCTATTTCACCGGTAAATCAGCATTGCAATATGCAATGCATATTCAACAATATGTAAAACAATTCGTAAAGCATCATTAGA…
P192	CATCAGTTCGGTTCCAACTCTCAAGATGAGAGTCAAAACCTTTGTGATCTTGTGCTGCGCTCTGCAGGTGAGTTAATTATTTTACTATTATTTCAGAAGGTGGCCAGACGATATCACGGGCCACCTGATAATAAGTGGTCGCCAAAACGCACAGATATCGTAAATTGTGCCATTTGATTTGTCACGCCCGGGGGGGCTACGGAATAAACTACATTTATTTATTTAAAAAATGAACCTTAGATTATGTAACTTGTGATTTATTTGCGTCAAAAGTAGGCAAGATGAATCTATGTAAATACCTGGGCAGACTTGCAATATCCTATTTCACCGGTAAATCAGCATTGCAATATGCAATGCATATTCAACAATATGTAAAACAATTCGTAAAGCATCATTAGA…
P193	CATCAGTTCGGTTCCAACTCTCAAGATGAGAGTCAAAACCTTTGTGATCTTGTGCTGCGCTCTGCAGGTGAGTTAATTATTTTACTATTATTTCAGAAGGTGGCCAGACGATATCACGGGCCACCTGATAATAAGTGGTCGCCAAAACGCACAGATATCGTAAATTGTGCCATTTGATTTGTCACGCCCGGGGGGGCTACGGAATAAACTACATTTATTTATTTAAAAAATGAACCTTAGATTATGTAACTTGTGATTTATTTGCGTCAAAAGTAGGCAAGATGAATCTATGTAAATACCTGGGCAGACTTGCAATATCCTATTTCACCGGTAAATCAGCATTGCAATATGCAATGCATATTCAACAATATGTAAAACAATTCGTAAAGCATCATTAGA…
P194	CATCAGTTCGGTTCCAACTCTCAAGATGAGAGTCAAAACCTTTGTGATCTTGTGCTGCGCTCTGCAGGTGAGTTAATTATTTTACTATTATTTCAGAAGGTGGCCAGACGATATCACGGGCCACCTGATAATAAGTGGTCGCCAAAACGCACAGATATCGTAAATTGTGCCATTTGATTTGTCACGCCCGGGGGGGCTACGGAATAAACTACATTTATTTATTTAAAAAATGAACCTTAGATTATGTAACTTGTGATTTATTTGCGTCAAAAGTAGGCAAGATGAATCTATGTAAATACCTGGGCAGACTTGCAATATCCTATTTCACCGGTAAATCAGCATTGCAATATGCAATGCATATTCAACAATATGTAAAACAATTCGTAAAGCATCATTAGA…
P202	CATCAGTTCGGTTCCAACTCTCAAGATGAGAGTCAAAACCTTTGTGATCTTGTGCTGCGCTCTGCAGGTGAGTTAATTATTTTACTATTATTTCAGAAGGTGGCCAGACGATATCACGGGCCACCTGATAATAAGTGGTCGCCAAAACGCACAGATATCGTAAATTGTGCCATTTGATTTGTCACGCCCGGGGGGGCTACGGAATAAACTACATTTATTTATTTAAAAAATGAACCTTAGATTATGTAACTTGTGATTTATTTGCGTCAAAAGTAGGCAAGATGAATCTATGTAAATACCTGGGCAGACTTGCAATATCCTATTTCACCGGTAAATCAGCATTGCAATATGCAATGCATATTCAACAATATGTAAAACAATTCGTAAAGCATCATTAGA…
P163	CATCAGTTCGGTTCCAACTCTCAAGATGAGAGTCAAAACCTTTGTGATCTTGTGCTGCGCTCTGCAGGTGAGTTAATTATTTTACTATTATTTCAGAAGGTGGCCAGACGATATCACGGGCCACCTGATAATAAGTGGTCGCCAAAACGCACAGATATCGTAAATTGTGCCATTTGATTTGTCACGCCCGGGGGGGCTACGGAATAAACTACATTTATTTATTTAAAAAATGAACCTTAGATTATGTAACTTGTGATTTATTTGCGTCAAAAGTAGGCAAGATGAATCTATGTAAATACCTGGGCAGACTTGCAATATCCTATTTCACCGGTAAATCAGCATTGCAATATGCAATGCATATTCAACAATATGTAAAACAATTCGTAAAGCATCATTAGA…
P18	CATCAGTTCGGTTCCAACTCTCAAGATGAGAGTCAAAACCTTTGTGATCTTGTGCTGCGCTCTGCAGGTGAGTTAATTATTTTACTATTATTTCAGAAGGTGGCCAGACGATATCACGGGCCACCTGATAATAAGTGGTCGCCAAAACGCACAGATATCGTAAATTGTGCCATTTGATTTGTCACGCCCGGGGGGGCTACGGAATAAACTACATTTATTTATTTAAAAAATGAACCTTAGATTATGTAACTTGTGATTTATTTGCGTCAAAAGTAGGCAAGATGAATCTATGTAAATACCTGGGCAGACTTGCAATATCCTATTTCACCGGTAAATCAGCATTGCAATATGCAATGCATATTCAACAATATGTAAAACAATTCGTAAAGCATCATTAGA…
P26	CATCAGTTCGGTTCCAACTCTCAAGATGAGAGTCAAAACCTTTGTGATCTTGTGCTGCGCTCTGCAGGTGAGTTAATTATTTTACTATTATTTCAGAAGGTGGCCAGACGATATCACGGGCCACCTGATAATAAGTGGTCGCCAAAACGCACAGATATCGTAAATTGTGCCATTTGATTTGTCACGCCCGGGGGGGCTACGGAATAAACTACATTTATTTATTTAAAAAATGAACCTTAGATTATGTAACTTGTGATTTATTTGCGTCAAAAGTAGGCAAGATGAATCTATGTAAATACCTGGGCAGACTTGCAATATCCTATTTCACCGGTAAATCAGCATTGCAATATGCAATGCATATTCAACAATATGTAAAACAATTCGTAAAGCATCATTAGA…
P27	CATCAGTTCGGTTCCAACTCTCAAGATGAGAGTCAAAACCTTTGTGATCTTGTGCTGCGCTCTGCAGGTGAGTTAATTATTTTACTATTATTTCAGAAGGTGGCCAGACGATATCACGGGCCACCTGATAATAAGTGGTCGCCAAAACGCACAGATATCGTAAATTGTGCCATTTGATTTGTCACGCCCGGGGGGGCTACGGAATAAACTACATTTATTTATTTAAAAAATGAACCTTAGATTATGTAACTTGTGATTTATTTGCGTCAAAAGTAGGCAAGATGAATCTATGTAAATACCTGGGCAGACTTGCAATATCCTATTTCACCGGTAAATCAGCATTGCAATATGCAATGCATATTCAACAATATGTAAAACAATTCGTAAAGCATCATTAGA…
P33	CATCAGTTCGGTTCCAACTCTCAAGATGAGAGTCAAAACCTTTGTGATCTTGTGCTGCGCTCTGCAGGTGAGTTAATTATTTTACTATTATTTCAGAAGGTGGCCAGACGATATCACGGGCCACCTGATAATAAGTGGTCGCCAAAACGCACAGATATCGTAAATTGTGCCATTTGATTTGTCACGCCCGGGGGGGCTACGGAATAAACTACATTTATTTATTTAAAAAATGAACCTTAGATTATGTAACTTGTGATTTATTTGCGTCAAAAGTAGGCAAGATGAATCTATGTAAATACCTGGGCAGACTTGCAATATCCTATTTCACCGGTAAATCAGCATTGCAATATGCAATGCATATTCAACAATATGTAAAACAATTCGTAAAGCATCATTAGA…
P34	CATCAGTTCGGTTCCAACTCTCAAGATGAGAGTCAAAACCTTTGTGATCTTGTGCTGCGCTCTGCAGGTGAGTTAATTATTTTACTATTATTTCAGAAGGTGGCCAGACGATATCACGGGCCACCTGATAATAAGTGGTCGCCAAAACGCACAGATATCGTAAATTGTGCCATTTGATTTGTCACGCCCGGGGGGGCTACGGAATAAACTACATTTATTTATTTAAAAAATGAACCTTAGATTATGTAACTTGTGATTTATTTGCGTCAAAAGTAGGCAAGATGAATCTATGTAAATACCTGGGCAGACTTGCAATATCCTATTTCACCGGTAAATCAGCATTGCAATATGCAATGCATATTCAACAATATGTAAAACAATTCGTAAAGCATCATTAGA…
P41	CATCAGTTCGGTTCCAACTCTCAAGATGAGAGTCAAAACCTTTGTGATCTTGTGCTGCGCTCTGCAGGTGAGTTAATTATTTTACTATTATTTCAGAAGGTGGCCAGACGATATCACGGGCCACCTGATAATAAGTGGTCGCCAAAACGCACAGATATCGTAAATTGTGCCATTTGATTTGTCACGCCCGGGGGGGCTACGGAATAAACTACATTTATTTATTTAAAAAATGAACCTTAGATTATGTAACTTGTGATTTATTTGCGTCAAAAGTAGGCAAGATGAATCTATGTAAATACCTGGGCAGACTTGCAATATCCTATTTCACCGGTAAATCAGCATTGCAATATGCAATGCATATTCAACAATATGTAAAACAATTCGTAAAGCATCATTAGA…
P37	CATCAGTTCGGTTCCAACTCTCAAGATGAGAGTCAAAACCTTTGTGATCTTGTGCTGCGCTCTGCAGGTGAGTTAATTATTTTACTATTATTTCAGAAGGTGGCCAGACGATATCACGGGCCACCTGATAATAAGTGGTCGCCAAAACGCACAGATATCGTAAATTGTGCCATTTGCTTTGTCACGCCCGGGGGGGCTACGGAATAAACTACATTTATTTATTTAAAAAATGAACCTTAGATTATGTAACTTGTGATTTATTTGCGTCAAAAGTAGGCAGGATGAATCTATGTAAATACCTGGGCAGACTTGCAATATCCTATTTCACCGGTAAATCAGCATTGCAATATGCAATGCATATTCAACAATATGTAAAACAATTCGTAAAGCAATTCGTAA…
P67	CATCAGTTCGGTTCCAACTCTCAAGATGAGAGTCAAAACCTTTGTGATCTTGTGCTGCGCTCTGCAGGTGAGTTAATTATTTTACTATTATTTCAGAAGGTGGCCAGACGATATCACGGGCCACCTGATAATAAGTGGTCGCCAAAACGCACAGATATCGTAAATTGTGCCATTTGCTTTGTCACGCCCGGGGGGGCTACGGAATAAACTACATTTATTTATTTAAAAAATGAACCTTAGATTATGTAACTTGTGATTTATTTGCGTCAAAAGTAGGCAGGATGAATCTATGTAAATACCTGGGCAGACTTGCAATATCCTATTTCACCGGTAAATCAGCATTGCAATATGCAATGCATATTCAACAATATGTAAAACAATTCGTAAAGCAATTCGTAA…
P74	CATCAGTTCGGTTCCAACTCTCAAGATGAGAGTCAAAACCTTTGTGATCTTGTGCTGCGCTCTGCAGGTGAGTTAATTATTTTACTATTATTTCAGAAGGTGGCCAGACGATATCACGGGCCACCTGATAATAAGTGGTCGCCAAAACGCACAGATATCGTAAATTGTGCCATTTGCTTTGTCACGCCCGGGGGGGCTACGGAATAAACTACATTTATTTATTTAAAAAATGAACCTTAGATTATGTAACTTGTGATTTATTTGCGTCAAAAGTAGGCAGGATGAATCTATGTAAATACCTGGGCAGACTTGCAATATCCTATTTCACCGGTAAATCAGCATTGCAATATGCAATGCATATTCAACAATATGTAAAACAATTCGTAAAGCAATTCGTAA…
P76	CATCAGTTCGGTTCCAACTCTCAAGATGAGAGTCAAAACCTTTGTGATCTTGTGCTGCGCTCTGCAGGTGAGTTAATTATTTTACTATTATTTCAGAAGGTGGCCAGACGATATCACGGGCCACCTGATAATAAGTGGTCGCCAAAACGCACAGATATCGTAAATTGTGCCATTTGCTTTGTCACGCCCGGGGGGGCTACGGAATAAACTACATTTATTTATTTAAAAAATGAACCTTAGATTATGTAACTTGTGATTTATTTGCGTCAAAAGTAGGCAGGATGAATCTATGTAAATACCTGGGCAGACTTGCAATATCCTATTTCACCGGTAAATCAGCATTGCAATATGCAATGCATATTCAACAATATGTAAAACAATTCGTAAAGCAATTCGTAA…
P79	CATCAGTTCGGTTCCAACTCTCAAGATGAGAGTCAAAACCTTTGTGATCTTGTGCTGCGCTCTGCAGGTGAGTTAATTATTTTACTATTATTTCAGAAGGTGGCCAGACGATATCACGGGCCACCTGATAATAAGTGGTCGCCAAAACGCACAGATATCGTAAATTGTGCCATTTGCTTTGTCACGCCCGGGGGGGCTACGGAATAAACTACATTTATTTATTTAAAAAATGAACCTTAGATTATGTAACTTGTGATTTATTTGCGTCAAAAGTAGGCAGGATGAATCTATGTAAATACCTGGGCAGACTTGCAATATCCTATTTCACCGGTAAATCAGCATTGCAATATGCAATGCATATTCAACAATATGTAAAACAATTCGTAAAGCAATTCGTAA…
P58	CATCAGTTCGGTTCCAACTCTCAAGATGAGAGTCAAAACCTTTGTGATCTTGTGCTGCGCTCTGCAGGTGAGTTAATTATTTTACTATTATTTCAGAAGGTGGCCAGACGATATCACGGGCCACCTGATAATAAGTGGTCGCCAAAACGCACAGATATCGTAAATTGTGCCATTTGCTTTGTCACGCCCGGGGGGGCTACGGAATAAACTACATTTATTTATTTAAAAAATGAACCTTAGATTATGTAACTTGTGATTTATTTGCGTCAAAAGTAGGCAGGATGAATCTATGTAAATACCTGGGCAGACTTGCAATATCCTATTTCACCGGTAAATCAGCATTGCAATATGCAATGCATATTCAACAATATGTAAAACAATTCGTAAAGCAATTCGTAA…
