# Supplementary material for: FibH Gene Complete Sequences (FibHome) Revealed Silkworm Pedigree
Source: Insects. 2023 Feb 28;14(3):244. doi: 10.3390/insects14030244 (PMC10055898; doi:10.3390/insects14030244)
Supplement: Supplementary file 1 [file insects-14-00244-s001.zip › Table S3 Sequence and length of all repetitive cores.xlsx]

## Sheet: Sheet1
Sample ID	RC sequence (5' to 3')	Length (bp)
W14	GGTGCAGGTGCTGGTGCAGGTGCTGCCGCTGGTTCTGGTGCGGGTGCCGGAGCTGGTTATGGAGCTGCTTCTGGTGCTGGTGCCGGTGCTGGGGCTGGTGCCGGAGCTGGTTATGGAACTGGTGCAGGTGCAGGTGCCGGAGCTGGTTATGGAGCTGGTGCAGGTGCAGGTGCCGGAGCTGGTTATGGGGCTGGTGCAGGTGCAGGTGCCGGAGCTGGTTATGGAGCTGGTGCAGGTGCAGGTGCCGGAGCTGGTTATGGGGCTGGTGCAGGTGCAGGTGCCGGAGCTGGTTATGGAGCTGGTGCGGGTGCCGGTGCCGGAGCTGGTTATGGAGCTGCCTCTGGTGCTGGTGCTGGCGCTGGGTACGGACAAGGAGTAGGAAGCGGAGCTGCTTCTGGA…	22536
W30	GGTGCAGGAGCTGGTGCAGGTGCTGCCGCTGGTTCTGGTGCGGGTGCCGGAGCTGGTTATGGAGCTGCTTCTGGTGCTGGTGCCGGTGCTGGGGCTGGTGCCGGAGCTGGTTATGGAACTGGTGCAGGTGCAGGTGCCGGAGCTGGTTATGGAGCTGGTGCAGGTGCAGGTGCCGGAGCTGGTTATGGGGCTGGTGCAGGTGCAGGTGCCGGAGCTGGTTATGGGGCTGGTGCAGGTGCAGGTGCCGGAGCTGGTTATGGAGCTGGTGCAGGTGCAGGTGCCGGAGCTGGTTATGGGGCTGGTGCAGGTGCAGGTGCCGGAGCTGGTTATGGAGCTGGTGCGGGTGCCGGTGCCGGAGCTGGTTATGGAGCTGCCTCTGGTGCTGGTGCTGGCGCTGGG…	18748
W20	GGTGCAGGAGCTGGTGCAGGTGCTGCCGCTGGTTCTGGTGCGGGTGCCGGAGCTGGTTATGGAGCTGCTTCTGGTGCTGGTGCCGGTGCTGGGGCTGGTGCCGGAGCTGGTTATGGAACTGGTGCAGGTGCAGGTGCCGGAGCTGGTTATGGAGCTGGTGCAGGTGCAGGTGCCGGAGCTGGTTATGGGGCTGGTGCAGGTGCAGGTGCCGGAGCTGGTTATGGAGCTGGTGCAGGTGCAGGTGCCGGAGCTGGTTATGGGGCTGGTGCAGGTGCAGGTGCCGGAGCTGGTTATGGAGCTGGTGCGGGTGCCGGTGCCGGAGCTGGTTATGGAGCTGCCTCTGGTGCTGGTGCTGGCGCTGGGTACGGACAAGGAGTAGGAAGCGGAGCTGCTTCTGGA…	18698
W24	GGTGCAGGAGCTGGTGCAGGTGCTGCCGCTGGTTCTGGTGCGGGTGCCGGAGCTGGTTATGGAGCTGCTTCTGGTGCTGGTGCCGGTGCTGGGGCTGGTGCCGGAGCTGGTTATGGAACTGGTGCAGGTGCAGGTGCCGGAGCTGGTTATGGAGCTGGTGCAGGTGCAGGTGCCGGAGCTGGTTATGGGGCTGGTGCAGGTGCAGGTGCCGGAGCTGGTTATGGAGCTGGTGCAGGTGCAGGTGCCGGAGCTGGTTATGGGGCTGGTGCAGGTGCAGGTGCCGGAGCTGGTTATGGAGCTGGTGCGGGTGCCGGTGCCGGAGCTGGTTATGGAGCTGCCTCTGGTGCTGGTGCTGGCGCTGGGTACGGACAAGGAGTAGGAAGCGGAGCTGCTTCTGGA…	18687
W23	GGTGCAGGAGCTGGTGCAGGTGCTGCCGCTGGTTCTGGTGCGGGTGCCGGAGCTGGTTATGGAGCTGCTTCTGGTGCTGGTGCCGGTGCTGGGGCTGGTGCCGGAGCTGGTTATGGAACTGGTGCAGGTGCAGGTGCCGGAGCTGGTTATGGAGCTGGTGCAGGTGCAGGTGCCGGAGCTGGTTATGGGGCTGGTGCAGGTGCAGGTGCCGGAGCTGGTTATGGAGCTGGTGCAGGTGCAGGTGCCGGAGCTGGTTATGGGGCTGGTGCAGGTGCAGGTGCCGGAGCTGGTTATGGAGCTGGTGCGGGTGCCGGTGCCGGAGCTGGTTATGGAGCTGCCTCTGGTGCTGGTGCTGGCGCTGGGTACGGACAAGGAGTAGGAAGCGGAGCTGCTTCTGGA…	18684
W4	GGTGCAGGAGCTGGTGCAGGTGCTGCCGCTGGTTCTGGTGCGGGTGCCGGAGCTGGTTATGGAGCTGCTTCTGGTGCTGGTGCCGGTGCTGGGGCTGGTGCCGGAGCTGGTTATGGAACTGGTGCAGGTGCAGGTGCCGGAGCTGGTTATGGAGCTGGTGCAGGTGCAGGTCGGGCTGGTTATGGAGCTGGTGCAGGTGCAGGTGCCGGAGCTGGTTATGGGGCTGGTGCAGGTGCAGGTGCCGGAGCTGGTTATGGAGCTGGTGCAGGTGCAGGTGCCGGAGCTGGTTATGGGGCTGGTGCAGGTGCAGGTGCCGGAGCTGGTTATGGAGCTGGTGCGGGTGCCGGTGCCGGAGCTGGTTATGGAGCTGCCTCTGGTGCTGGTGCTGGCGCTGGGTAC…	18348
W25	GGTGCAGGAGCTGGTGCAGGTGCTGCCGCTGGTTCTGGTGCGGGTGCCGGAGCTGGTTATGGAGCTGCTTCTGGTGCTGGTGCCGGTGCTGGGGCTGGTGCCGGAGCTGGTTATGGAACTGGTGCAGGTGCAGGTGCCGGAGCTGGTTATGGAGCTGGTGCAGGTGCAGGTGCCGGAGCTGGTTATGGGGCTGGTGCAGGTGCAGGTGCCGGAGCTGGTTATGGAGCTGGTGCAGGTGCAGGTGCCGGAGCTGGTTATGGGGCTGGTGCAGGTGCAGGTGCCGGAGCTGGTTATGGAGCTGGTGCGGGTGCCGGTGCCGGAGCTGGTTATGGAGCTGCCTCTGGTGCTGGTGCTGGCGCTGGGTACGGACAAGGAGTAGGAAGCGGAGCTGCTTCTGGA…	18321
W27	GGTGCAGGAGCTGGTGCAGGTGCTGCCGCTGGTTCTGGTGCGGGTGCCGGAGCTGGTTATGGAGCTGCTTCTGGTGCTGGTGCCGGTGCTGGGGCTGGTGCCGGAGCTGGTTATGGAACTGGTGCAGGTGCAGGTGCCGGAGCTGGTTATGGAGCTGGTGCAGGTGCAGGTGCCGGGCTGGTTATGGAGCTGGTGCAGGTGCAGGTGCCGGAGCTGGTTATGGGGCTGGTGCAGGTGCAGGTGCCGGAGCTGGTTATGGAGCTGGTGCAGGTGCAGGTGCCGGAGCTGGTTATGGGGCTGGTGCAGGTGCAGGTGCCGGAGCTGGTTATGGAGCTGGTGCGGGTGCCGGTGCCGGAGCTGGTTATGGAGCTGCCTCTGGTGCTGGTGCTGGCGCTGGGT…	18303
W13	GGTGCAGGTGCTGGTGCAGGTGCTGCCGCTGGTTCTGGTGCGGGTGCCGGAGCTGGTTATGGAGCTGCTTCTGGTGCTGGTGCCGGTGCTGGGGCTGGTGCCGGAGCTGGTTATGGAACTGGTGCAGGTGCAGGTGCCGGAGCTGGTTATGGAGCTGGTGCAGGTGCAGGTGCCGGAGCTGGTTATGGGGCTGGTGCAGGTGCAGGTGCCGGAGCTGGTTATGGAGCTGGTGCAGGTGCAGGTGCCGGAGCTGGTTATGGGGCTGGTGCAGGTGCAGGTGCCGGAGCTGGTTATGGAGCTGGTGCGGGTGCCGGTGCCGGAGCTGGTTATGGAGCTGCCTCTGGTGCTGGTGCTGGCGCTGGGTACGGACAAGGAGTAGGAAGCGGAGCTGCTTCTGGA…	18234
W35	GGTGCAGGAGCTGGTGCAGGTGCTGCCGCTGGTTCTGGTGCGGGTGCCGGAGCGGGTTATGGAGCTGCTTCTGGTGCTGGTGCCGGTGCTGGGGCTGGTGCCGGAGCTGGTTATGGAACTGGTGCAGGTGCAGGTGCCGGAGCTGGTTATGGAGCTGGTGCAGGTGCAGGTGCCGGAGCTGGTTATGGGGCTGGTGCAGGTGCAGGTGCCGGAGCTGGTTATGGAGCTGGTGCAGGTGCAGGTGCCGGAGCTGGTTATGGGGCTGGTGCAGGTGCAGGTGCCGGAGCTGGTTATGGAGCTGGTGCGGGTGCCGGTGCCGGAGCTGGTTATGGAGCTGCCTCTGGTGCTGGTGCTGGCGCTGGGTACGGACAAGGAGTAGGAAGCGGAGCTGCTTCTGGA…	17979
W40	GGTGCAGGAGCTGGTGCAGGTGCTGCCGCTGGTTCTGGTGCGGGTGCCGGAGCGGGTTATGGAGCTGCTTCTGGTGCTGGTGCCGGTGCTGGGGCTGGTGCCGGAGCTGGTTATGGAACTGGTGCAGGTGCAGGTGCCGGAGCTGGTTATGGAGCTGGTGCAGGTGCAGGTGCCGGAGCTGGTTATGGGGCTGGTGCAGGTGCAGGTGCCGGAGCTGGTTATGGAGCTGGTGCAGGTGCAGGTGCCGGAGCTGGTTATGGGGCTGGTGCAGGTGCAGGTGCCGGAGCTGGTTATGGAGCTGGTGCGGGTGCCGGTGCCGGAGCTGGTTATGGAGCTGCCTCTGGTGCTGGTGCTGGCGCTGGGTACGGACAAGGAGTAGGAAGCGGAGCTGCTTCTGGA…	17962
W17	GGTGCAGGAGCTGGTGCAGGTGCTGCCGCTGGTTCTGGTGCGGGTGCCGGAGCGGGTTATGGAGCTGCTTCTGGTGCTGGTGCCGGTGCTGGGGCTGGTGCCGGAGCTGGTTATGGAACTGGTGCAGGTGCAGGTGCCGGAGCTGGTTATGGAGCTGGTGCAGGTGCAGGTGCCGGAGCTGGTTATGGGGCTGGTGCAGGTGAAGGTGCCGGAGCTGGTTATGGAGCTGGTGCAGGTGCAGGTGCCGGAGCTGGTTATGGGGCTGGTGCAGGTGCAGGTGCCGGAGCTGGTTATGGAGCTGGTGCGGGTGCCGGTGCCGGAGCTGGTTATGGAGCTGCCTCTGGTGCTGGTGCTGGCGCTGGGTACGGACAAGGAGTAGGAAGCGGAGCTGCTTCTGGA…	17859
W38	GGTGCAGGAGCTGGTGCAGGTGCTGCCGCTGGTTCTGGTGCGGGTGCCGGAGCTGGTTATGGAGCTGCTTCTGGTGCTGGTGCCGGTGCTGGGGCTGGTGCCGGAGCTGGTTATGGAACTGGTGCAGGTGCAGGTGCCGGAGCTGGTTATGGAGCTGGTGCAGGTGCAGGTGCCGGAGCTGGTTATGGGGCTGGTGCAGGTGCAGGTGCCGGAGCTGGTTATGGAGCTGGTGCAGGTGCAGGTGCCGGAGCTGGTTATGGGGCTGGTGCAGGTGCAGGTGCCGGAGCTGGTTATGGAGCTGGTGCGGGTGCCGGTGCCGGAGCTGGTTATGGAGCTGCCTCTGGTGCTGGTGCTGGCGCTGGGTACGGACAAGGAGTAGGAAGCGGAGCTGCTTCTGGA…	17763
W18	GGTGCAGGAGCTGGTGCAGGTGCTGCCGCTGGTTCTGGTGCGGGTGCCGGAGCTGGTTATGGAGCTGCTTCTGGTGCTGGTGCCGGTGCTGGGGCTGGTGCCGGAGCTGGTTATGGAACTGGTGCAGGTGCAGGTGCCGGAGCTGGTTATGGAGCTGGTGCAGGTGCAGGTGCCGGAGCTGGTTATGGGGCTGGTGCAGGTGCAGGTGCCGGAGCTGGTTATGGAGCTGGTGCAGGTGCAGGTGCCGGAGCTGGTTATGGGGCTGGTGCAGGTGCAGGTGCCGGAGCTGGTTATGGAGCTGGTGCGGGTGCCGGTGCCGGAGCTGGTTATGGAGCTGCCTCTGGTGCTGGTGCTGGCGCTGGGTACGGACAAGGAGTAGGAAGCGGAGCTGCTTCTGGA…	17484
W5	GGTGCAGGAGCTGGTGCAGGTGCTGCCGCTGGTTCTGGTGCGGGTGCCGGAGCTGGTTATGGAGCTGCTTCTGGTGCTGGTGCCGGTGCTGGGGCTGGTGCCGGAGCTGGTTATGGAACTGGTGCAGGTGCAGGGGCCGGAGCTGGTTATGGAGCTGGTGCAGGTGCAGGTGCCGGAGCTGGTTATGGGGCTGGTGCAGGTGCAGGTGCCGGAGCTGGTTATGGAGCTGGTGCAGGTGCAGGTGCCGGAGCTGGTTATGGGGCTGGTGCAGGTGCAGGTGCCGGAGCTGGTTATGGAGCTGGTGCGGGTGCCGGTGCCGGAGCTGGTTATGGAGCTGCCTCTGGTGCTGGTGCTGGCGCTGGGTACGGACAAGGAGTAGGAAGCGGAGCTGCTTCTGGA…	17478
W49	GGTGCAGGAGCTGGTGCAGGTGCTGCCGCTGGTTCTGGTGCGGGTGCCGGAGCTGGTTATGGAGCTGCTTCTGGTGCTGGTGCCGGTGCTGGGGCTGGTGCCGGAGCTGGTTATGGAACTGGTGCAGGTGCAGGTGCCGGAGCTGGTTATGGAGCTGGTGCAGGTGCAGGTGCCGGAGCTGGTTATGGGGCTGGTGCAGGTGCAGGTGCCGGAGCTGGTTATGGAGCTGGTGCAGGTGCAGGTGCCGGAGCTGGTTATGGGGCTGGTGCAGGTGCAGGTGCCGGAGCTGGTTATGGAGCTGGTGCGGGTGCCGGTGCCGGAGCTGGTTATGGAGCTGCCTCTGGTGCTGGTGCTGGCGCTGGGTACGGACAAGGAGTAGGAAGCGGAGCTGCTTCTGGA…	17405
W2	GGTGCAGGAGCTGGTGCAGGTGCTGCCGCTGGTTCTGGTGCGGGTGCCGGAGCTGGTTATGGAGCTGCTTCTGGTGCTGGTGCCGGTGCTGGGGCTGGTGCCGGAGCTGGTTATGGAACTGGTGCAGGTGCAGGTGCCGGAGCTGGTTATGGAGCTGGTGCAGGTGCAGGTGCCGGAGCTGGTTATGGGGCTGGTGCAGGTGCAGGTGCCGGAGCTGGTTATGGAGCTGGTGCAGGTGCAGGTGCCGGAGCTGGTTATGGGGCTGGTGCAGGTGCAGGTGCCGGAGCTGGTTATGGAGCTGGTGCGGGTGCCGGTGCCGGAGCTGGTTATGGAGCTGCCTCTGGTGCTGGTGCTGGCGCTGGGTACGGACAAGGAGTAGGAAGCGGAGCTGCTTCTGGA…	17187
W11	GGTGCAGGTGCTGGTGCAGGTGCTGCCGCTGGTTCTGGTGCGGGTGCCGGAGCTGGTTATGGAGCTGCTTCTGGTGCTGGTGCCGGTGCTGGGGCTGGTGCCGGAGCTGGTTATGGAACTGGTGCAGGTGCAGGTGCCGGAGCTGGTTATGGAGCTGGTGCAGGTGCAGGTGCCGGAGCTGGTTATGGGGCTGGTGCAGGTGCAGGTGCCGGAGCTGGTTATGGAGCTGGTGCAGGTGCAGGTGCCGGAGCTGGTTATGGGGCTGGTGCAGGTGCAGGTGCCGGAGCTGGTTATGGAGCTGGTGCGGGTGCCGGTGCCGGAGCTGGTTATGGAGCTGCCTCTGGTGCTGGTGCTGGCGCTGGGTACGGACAAGGAGTAGGAAGCGGAGCTGCTTCTGGA…	17181
W48	GGTGCAGGAGCTGGTGCAGGTGCTGCCGCTGGTTCTGGTGCGGGTGCCGGAGCTGGTTATGGAGCTGCTTCTGGTGCTGGTGCCGGTGCTGGGGCTGGTGCCGGAGCTGGTTATGGAACTGGTGCAGGTGCAGGTGCCGGAGCTGGTTATGGAGCTGGTGCAGGTGCAGGTGCCGGAGCTGGTTATGGAGCTGGTGCAGGTGCAGGTGCCGGAGCTGGTTATGGGGCTGGTGCAGGTGCAGGTGCCGGAGCTGGTTATGGAGCTGGTGCAGGTGCAGGTGCCGGAGCTGGTTATGGGGCTGGTGCAGGTGCAGGTGCCGGAGCTGGTTATGGAGCTGGTGCGGGTGCCGGTGCCGGAGCTGGTTATGGAGCTGCCTCTGGTGCTGGTGCTGGCGCTGGG…	16575
W12	GGTGCAGGAGCTGGTGCAGGTGCTGCCGCTGGTTCTGGTGCGGGTGCCGGAGCTGGTTATGGAGCTGCTTCTGGTGCTGGTGCCGGTGCTGGGGCTGGTGCCGGAGCTGGTTATGGAACTGGTGCAGGTGCAGGTGCCGGAGCTGGTTATGGAGCTGGTGCAGGTGCAGGTGCCGGAGCTGGTTATGGGGCTGGTGCAGGTGCAGGTGCCGGAGCTGGTTATGGAGCTGGTGCAGGTGCAGGTGCCGGAGCTGGTTATGGGGCTGGTGCAGGTGCAGGTGCCGGAGCTGGTTATGGAGCTGGTGCGGGTGCCGGTGCCGGAGCTGGTTATGGAGCTGCCTCTGGTGCTGGTGCTGGCGCTGGGTACGGACAAGGAGTAGGAAGCGGAGCTGCTTCTGGA…	16038
L116	GGTGCAGGAGCTGGTGCAGGTGCTGCCGCTGGTTCTGGTGCGGGTGCCGGAGCTGGTTATGGAGCTGCTTCTGGTGCTGGTGCCGGTGCTGGGGCTGGTGCCGGAGCTGGTTATGGAACTGGTGCAGGTGCAGGTGCCGGAGCTGGTTATGGAGCTGGTGCAGGTGCAGGTGCCGGAGCTGGTTATGGGGCTGGTGCAGGTGCAGGTGCCGGAGCTGGTTATGGAGCTGGTGCAGGTGCAGGTGCCGGAGCTGGTTATGGGGCTGGTGCAGGTGCAGGTGCCGGAGCTGGTTATGGAGCTGGTGCGGGTGCCGGTGCCGGAGCTGGTTATGGAGCTGCCTCTGGTGCTGGTGCTGGCGCTGGGTACGGACAAGGAGTAGGAAGCGGAGCTGCTTCTGGA…	17295
L117	GGTGCAGGAGCTGGTGCAGGTGCTGCCGCTGGTTCTGGTGCGGGTGCCGGAGCTGGTTATGGAGCTGCTTCTGGTGCTGGTGCCGGTGCTGGGGCTGGTGCCGGAGCTGGTTATGGAACTGGTGCAGGTGCAGGTGCCGGAGCTGGTTATGGAGCTGGTGCAGGTGCAGGTGCCGGAGCTGGTTATGGGGCTGGTGCAGGTGCAGGTGCCGGAGCTGGTTATGGAGCTGGTGCAGGTGCAGGTGCCGGAGCTGGTTATGGGGCTGGTGCAGGTGCAGGTGCCGGAGCTGGTTATGGAGCTGGTGCGGGTGCCGGTGCCGGAGCTGGTTATGGAGCTGCCTCTGGTGCTGGTGCTGGCGCTGGGTACGGACAAGGAGTAGGAAGCGGAGCTGCTTCTGGA…	17295
L35	GGTGCAGGAGCTGGTGCAGGTGCTGCCGCTGGTTCTGGTGCGGGTGCCGGAGCTGGTTATGGAGCTGCTTCTGGTGCTGGTGCCGGTGCTGGGGCTGGTGCCGGAGCTGGTTATGGAACTGGTGCAGGTGCAGGTGCCGGAGCTGGTTATGGAGCTGGTGCAGGTGCAGGTGCCGGAGCTGGTTATGGGGCTGGTGCAGGTGCAGGTGCCGGAGCTGGTTATGGAGCTGGTGCAGGTGCAGGTGCCGGAGCTGGTTATGGGGCTGGTGCAGGTGCAGGTGCCGGAGCTGGTTATGGAGCTGGTGCGGGTGCCGGTGCCGGAGCTGGTTATGGAGCTGCCTCTGGTGCTGGTGCTGGCGCTGGGTACGGACAAGGAGTAGGAAGCGGAGCTGCTTCTGGA…	16689
L112	GGTGCAGGAGCTGGTGCAGGTGCTGCCGCTGGTTCTGGTGCGGGTGCCGGAGCTGGTTATGGAGCTGCTTCTGGTGCTGGTGCCGGTGCTGGGGCTGGTGCCGGAGCTGGTTATGGAACTGGTGCAGGTGCAGGTGCCGGAGCTGGTTATGGAGCTGGTGCAGGTGCAGGTGCCGGAGCTGGTTATGGGGCTGGTGCAGGTGCAGGTGCCGGAGCTGGTTATGGAGCTGGTGCAGGTGCAGGTGCCGGAGCTGGTTATGGGGCTGGTGCAGGTGCAGGTGCCGGAGCTGGTTATGGAGCTGGTGCGGGTGCCGGTGCCGGGGCTGGTTATGGAGCTGCCTCTGGTGCTGGTGCTGGCGCTGGGTACGGACAAGGAGTAGGAAGCGGAGCTGCTTCTGGA…	16573
L115	GGTGCAGGAGCTGGTGCAGGTGCTGCCGCTGGTTCTGGTGCGGGTGCCGGAGCTGGTTATGGAGCTGCTTCTGGTGCTGGTGCCGGTGCTGGGGCTGGTGCCGGAGCTGGTTATGGAACTGGTGCAGGTGCAGGTGCCGGAGCTGGTTATGGAGCTGGTGCAGGTGCAGGTGCCGGAGCTGGTTATGGGGCTGGTGCAGGTGCAGGTGCCGGAGCTGGTTATGGAGCTGGTGCAGGTGCAGGTGCCGGAGCTGGTTATGGGGCTGGTGCAGGTGCAGGTGCCGGAGCTGGTTATGGAGCTGGTGCGGGTGCCGGTGCCGGAGCTGGTTATGGAGCTGCCTCTGGTGCTGGTGCTGGCGCTGGGTACGGACAAGGAGTAGGAAGCGGAGCTGCTTCTGGA…	16496
L122	GGTGCAGGAGCTGGTGCAGGTGCTGCCGCTGGTTCTGGTGCGGGTGCCGGAGCTGGTTATGGAGCTGCTTCTGGTGCTGGTGCCGGTGCTGGGGCTGGTGCCGGAGCTGGTTATGGAACTGGTGCAGGTGCAGGTGCCGGAGCTGGTTATGGAGCTGGTGCAGGTGCAGGTGCCGGAGCTGGTTATGGGGCTGGTGCAGGTGCAGGTGCCGGAGCTGGTTATGGAGCTGGTGCAGGTGCAGGTGCCGGAGCTGGTTATGGGGCTGGTGCAGGTGCAGGTGCCGGAGCTGGTTATGGAGCTGGTGCGGGTGCCGGTGCCGGAGCTGGTTATGGAGCTGCCTCTGGTGCTGGTGCTGGCGCTGGGTACGGACAAGGAGTAGGAAGCGGAGCTGCTTCTGGA…	16485
L123	GGTGCAGGAGCTGGTGCAGGTGCTGCCGCTGGTTCTGGTGCGGGTGCCGGAGCTGGTTATGGAGCTGCTTCTGGTGCTGGTGCCGGTGCTGGGGCTGGTGCCGGAGCTGGTTATGGAACTGGTGCAGGTGCAGGTGCCGGAGCTGGTTATGGAGCTGGTGCAGGTGCAGGTGCCGGAGCTGGTTATGGGGCTGGTGCAGGTGCAGGTGCCGGAGCTGGTTATGGAGCTGGTGCAGGTGCAGGTGCCGGAGCTGGTTATGGGGCTGGTGCAGGTGCAGGTGCCGGAGCTGGTTATGGAGCTGGTGCGGGTGCCGGTGCCGGAGCTGGTTATGGAGCTGCCTCTGGTGCTGGTGCTGGCGCTGGGTACGGACAAGGAGTAGGAAGCGGAGCTGCTTCTGGA…	16485
L18	GGTGCAGGAGCTGGTGCAGGTGCTGCCGCTGGTTCTGGTGCGGGTGCCGGAGCTGGTTATGGAGCTGCTTCTGGTGCTGGTGCCGGTGCTGGGGCTGGTGCCGGAGCTGGTTATGGAACTGGTGCAGGTGCAGGTGCCGGAGCTGGTTATGGAGCTGGTGCAGGTGCAGGTGCCGGAGCTGGTTATGGGGCTGGTGCAGGTGCAGGTGCCGGAGCTGGTTATGGAGCTGGTGCAGGTGCAGGTGCCGGAGCTGGTTATGGGGCTGGTGCAGGTGCAGGTGCCGGAGCTGGTTATGGAGCTGGTGCGGGTGCCGGTGCCGGAGCTGGTTATGGAGCTGCCTCTGGTGCTGGTGCTGGCGCTGGGTACGGACAAGGAGTAGGAAGCGGAGCTGCTTCTGGA…	16482
L5	GGTGCAGGAGCTGGTGCAGGTGCTGCCGCTGGTTCTGGTGCGGGTGCCGGAGCTGGTTATGGAGCTGCTTCTGGTGCTGGTGCCGGTGCTGGGGCTGGTGCCGGAGCTGGTTATGGAACTGGTGCAGGTGCAGGTGCCGGAGCTGGTTATGGAGCTGGTGCAGGTGCAGGTGCCGGAGCTGGTTATGGGGCTGGTGCAGGTGCAGGTGCCGGAGCTGGTTATGGAGCTGGTGCAGGTGCAGGTGCCGGAGCTGGTTATGGGGCTGGTGCAGGTGCAGGTGCCGGAGCTGGTTATGGAGCTGGTGCGGGTGCCGGTGCCGGAGCTGGTTATGGAGCTGCCTCTGGTGCTGGTGCTGGCGCTGGGTACGGACAAGGAGTAGGAAGCGGAGCTGCTTCTGGA…	16425
L78	GGTGCAGGAGCTGGTGCAGGTGCTGCCGCTGGTTCTGGTGCGGGTGCCGGAGCTGGTTATGGAGCTGCTTCTGGTGCTGGTGCCGGTGCTGGGGCTGGTGCCGGAGCTGGTTATGGAACTGGTGCAGGTGCAGGTGCCGGAGCTGGTTATGGAGCTGGTGCAGGTGCAGGTGCCGGAGCTGGTTATGGGGCTGGTGCAGGTGCAGGTGCCGGAGCTGGTTATGGAGCTGGTGCAGGTGCAGGTGCCGGAGCTGGTTATGGGGCTGGTGCAGGTGCAGGTGCCGGAGCTGGTTATGGAGCTGGTGCGGGTGCCGGTGCCGGAGCTGGTTATGGAGCTGCCTCTGGTGCTGGTGCTGGCGCTGGGTACGGACAAGGAGTAGGAAGCGGAGCTGCTTCTGGA…	16353
L41	GGTGCAGGAGCTGGTGCAGGTGCTGCCGCTGGTTCTGGTGCGGGTGCCGGAGCTGGTTATGGAGCTGCTTCTGGTGCTGGTGCCGGTGCTGGGGCTGGTGCCGGAGCTGGTTATGGAACTGGTGCAGGTGCAGGTGCCGGAGCTGGTTATGGAGCTGGTGCAGGTGCAGGTGCCGGAGCTGGTTATGGGGCTGGTGCAGGTGCAGGTGCCGGAGCTGGTTATGGAGCTGGTGCAGGTGCAGGTGCCGGAGCTGGTTATGGGGCTGGTGCAGGTGCAGGTGCCGGAGCTGGTTATGGAGCTGGTGCGGGTGCCGGTGCCGGAGCTGGTTATGGAGCTGCCTCTGGTGCTGGTGCTGGCGCTGGGTACGGACAAGGAGTAGGAAGCGGAGCTGCTTCTGGA…	16035
L37	GGTGCAGGAGCTGGTGCAGGTGCTGCCGCTGGTTCTGGTGCGGGTGCCGGAGCTGGTTATGGAGCTGCTTCTGGTGCTGGTGCCGGTGCTGGGGCTGGTGCCGGAGCTGGTTATGGAACTGGTGCAGGTGCAGGTGCCGGAGCTGGTTATGGAGCTGGTGCAGGTGCAGGTGCCGGAGCTGGTTATGGGGCTGGTGCAGGTGCAGGTGCCGGAGCTGGTTATGGAGCTGGTGCAGGTGCAGGTGCCGGAGCTGGTTATGGGGCTGGTGCAGGTGCAGGTGCCGGAGCTGGTTATGGAGCTGGTGCGGGTGCCGGTGCCGGAGCTGGTTATGGAGCTGCCTCTGGTGCTGGTGCTGGCGCTGGGTACGGACAAGGAGTAGGAAGCGGAGCTGCTTCTGGA…	16014
L38	GGTGCAGGAGCTGGTGCAGGTGCTGCCGCTGGTTCTGGTGCGGGTGCCGGAGCTGGTTATGGAGCTGCTTCTGGTGCTGGTGCCGGTGCTGGGGCTGGTGCCGGAGCTGGTTATGGAACTGGTGCAGGTGCAGGTGCCGGAGCTGGTTATGGAGCTGGTGCAGGTGCAGGTGCCGGAGCTGGTTATGGGGCTGGTGCAGGTGCAGGTGCCGGAGCTGGTTATGGAGCTGGTGCAGGTGCAGGTGCCGGAGCTGGTTATGGGGCTGGTGCAGGTGCAGGTGCCGGAGCTGGTTATGGAGCTGGTGCGGGTGCCGGTGCCGGAGCTGGTTATGGAGCTGCCTCTGGTGCTGGTGCTGGCGCTGGGTACGGACAAGGAGTAGGAAGCGGAGCTGCTTCTGGA…	16014
L2	GGTGCAGGAGCTGGTGCAGGTGCTGCCGCTGGTTCTGGTGCGGGTGCCGGAGCTGGTTATGGAGCTGCTTCTGGTGCTGGTGCCGGTGCTGGGGCTGGTGCCGGAGCTGGTTATGGAACTGGTGCAGGTGCAGGTGCCGGAGCTGGTTATGGAGCTGGTGCAGGTGCAGGTGCCGGAGCTGGTTATGGGGCTGGTGCAGGTGCAGGTGCCGGAGCTGGTTATGGAGCTGGTGCAGGTGCAGGTGCCGGAGCTGGTTATGGGGCTGGTGCAGGTGCAGGTGCCGGAGCTGGTTATGGAGCTGGTGCGGGTGCCGGTGCCGGAGCTGGTTATGGAGCTGCCTCTGGTGCTGGTGCTGGCGCTGGGTACGGACAAGGAGTAGGAAGCGGAGCTGCTTCTGGA…	15995
L93	GGTGCAGGAGCTGGTGCAGGTGCTGCCGCTGGTTCTGGTGCGGGTGCCGGAGCTGGTTATGGAGCTGCTTCTGGTGCTGGTGCCGGTGCTGGGGCTGGTGCCGGAGCTGGTTATGGAACTGGTGCAGGTGCAGGTGCCGGAGCTGGTTATGGAGCTGGTGCAGGTGCAGGTGCCGGAGCTGGTTATGGGGCTGGTGCAGGTGCAGGTGCCGGAGCTGGTTATGGAGCTGGTGCAGGTGCAGGTGCCGGAGCTGGTTATGGGGCTGGTGCAGGTGCAGGTGCCGGAGCTGGTTATGGAGCTGGTGCGGGTGCCGGTGCCGGAGCTGGTTATGGAGCTGCCTCTGGTGCTGGTGCTGGCGCTGGGTACGGACAAGGAGTAGGAAGCGGAGCTGCTTCTGGA…	15972
L24	GGTGCAGGAGCTGGTGCAGGTGCTGCCGCTGGTTCTGGTGCGGGTGCCGGAGCTGGTTATGGAGCTGCTTCTGGTGCTGGTGCCGGTGCTGGGGCTGGTGCCGGAGCTGGTTATGGAACTGGTGCAGGTGCAGGTGCCGGAGCTGGTTATGGAGCTGGTGCAGGTGCAGGTGCCGGAGCTGGTTATGGGGCTGGTGCAGGTGCAGGTGCCGGAGCTGGTTATGGAGCTGGTGCAGGTGCAGGTGCCGGAGCTGGTTATGGGGCTGGTGCAGGTGCAGGTGCCGGAGCTGGTTATGGAGCTGGTGCGGGTGCCGGTGCCGGAGCTGGTTATGGAGCTGCCTCTGGTGCTGGTGCTGGCGCTGGGTACGGACAAGGAGTAGGAAGCGGAGCTGCTTCTGGA…	15879
L19	GGTGCAGGAGCTGGTGCAGGTGCTGCCGCTGGTTCTGGTGCGGGTGCCGGAGCTGGTTATGGAGCTGCTTCTGGTGCTGGTGCCGGTGCTGGGGCTGGTGCCGGAGCTGGTTATGGAACTGGTGCAGGTGCAGGTGCCGGAGCTGGTTATGGAGCTGGTGCAGGTGCAGGTGCCGGAGCTGGTTATGGGGCTGGTGCAGGTGCAGGTGCCGGAGCTGGTTATGGAGCTGGTGCAGGTGCAGGTGCCGGAGCTGGTTATGGGGCTGGTGCAGGTGCAGGTGCCGGAGCTGGTTATGGAGCTGGTGCGGGTGCCGGTGCCGGAGCTGGTTATGGAGCTGCCTCTGGTGCTGGTGCTGGCGCTGGGTACGGACAAGGAGTAGGAAGCGGAGCTGCTTCTGGA…	15844
L101	GGTGCAGGAGCTGGTGCAGGTGCTGCCGCTGGTTCTGGTGCGGGTGCCGGAGCTGGTTATGGAGCTGCTTCTGGTGCTGGTGCCGGTGCTGGGGCTGGTGCCGGAGCTGGTTATGGAACTGGTGCAGGTGCAGGTGCCGGAGCTGGTTATGGAGCTGGTGCAGGTGCAGGTGCCGGAGCTGGTTATGGGGCTGGTGCAGGTGCAGGTGCCGGAGCTGGTTATGGAGCTGGTGCAGGTGCAGGTGCCGGAGCTGGTTATGGGGCTGGTGCAGGTGCAGGTGCCGGAGCTGGTTATGGAGCTGGTGCGGGTGCCGGTGCCGGAGCTGGTTATGGAGCTGCCTCTGGTGCTGGTGCTGGCGCTGGGTACGGACAAGGAGTAGGAAGCGGAGCTGCTTCTGGA…	15840
L170	GGTGCAGGAGCTGGTGCAGGTGCTGCCGCTGGTTCTGGTGCGGGTGCCGGAGCTGGTTATGGAGCTGCTTCTGGTGCTGGTGCCGGTGCTGGGGCTGGTGCCGGAGCTGGTTATGGAACTGGTGCAGGTGCAGGTGCCGGAGCTGGTTATGGAGCTGGTGCAGGTGCAGGTGCCGGAGCTGGTTATGGGGCTGGTGCAGGTGCAGGTGCCGGAGCTGGTTATGGAGCTGGTGCAGGTGCAGGTGCCGGAGCTGGTTATGGGGCTGGTGCAGGTGCAGGTGCCGGAGCTGGTTATGGAGCTGGTGCGGGTGCCGGTGCCGGAGCTGGTTATGGAGCTGCCTCTGGTGCTGGTGCTGGCGCTGGGTACGGACAAGGAGTAGGAAGCGGAGCTGCTTCTGGA…	15840
L169	GGTGCAGGAGCTGGTGCAGGTGCTGCCGCTGGTTCTGGTGCGGGTGCCGGAGCTGGTTATGGAGCTGCTTCTGGTGCTGGTGCCGGTGCTGGGGCTGGTGCCGGAGCTGGTTATGGAACTGGTGCAGGTGCAGGTGCCGGAGCTGGTTATGGAGCTGGTGCAGGTGCAGGTGCCGGAGCTGGTTATGGGGCTGGTGCAGGTGCAGGTGCCGGAGCTGGTTATGGAGCTGGTGCAGGTGCAGGTGCCGGAGCTGGTTATGGGGCTGGTGCAGGTGCAGGTGCCGGAGCTGGTTATGGAGCTGGTGCGGGTGCCGGTGCCGGAGCTGGTTATGGAGCTGCCTCTGGTGCTGGTGCTGGCGCTGGGTACGGACAAGGAGTAGGAAGCGGAGCTGCTTCTGGA…	15849
L32	GGTGCAGGAGCTGGTGCAGGTGCTGCCGCTGGTTCTGGTGCGGGTGCCGGAGCTGGTTATGGAGCTGCTTCTGGTGCTGGTGCCGGTGCTGGGGCTGGTGCCGGAGCTGGTTATGGAACTGGTGCAGGTGCAGGTGCCGGAGCTGGTTATGGAGCTGGTGCAGGTGCAGGTGCCGGAGCTGGTTATGGGGCTGGTGCAGGTGCAGGTGCCGGAGCTGGTTATGGAGCTGGTGCAGGTGCAGGTGCCGGAGCTGGTTATGGGGCTGGTGCAGGTGCAGGTGCCGGAGCTGGTTATGGAGCTGGTGCGGGTGCCGGTGCCGGAGCTGGTTATGGAGCTGCCTCTGGTGCTGGTGCTGGCGCTGGGTACGGACAAGGAGTAGGAAGCGGAGCTGCTTCTGGA…	15849
L26	GGTGCAGGAGCTGGTGCAGGTGCTGCCGCTGGTTCTGGTGCGGGTGCCGGAGCTGGTTATGGAGCTGCTTCTGGTGCTGGTGCCGGTGCTGGGGCTGGTGCCGGAGCTGGTTATGGAACTGGTGCAGGTGCAGGTGCCGGAGCTGGTTATGGAGCTGGTGCAGGTGCAGGTGCCGGAGCTGGTTATGGGGCTGGTGCAGGTGCAGGTGCCGGAGCTGGTTATGGAGCTGGTGCAGGTGCAGGTGCCGGAGCTGGTTATGGGGCTGGTGCAGGTGCAGGTGCCGGAGCTGGTTATGGAGCTGGTGCGGGTGCCGGTGCCGGAGCTGGTTATGGAGCTGCCTCTGGTGCTGGTGCTGGCGCTGGGTACGGACAAGGAGTAGGAAGCGGAGCTGCTTCTGGA…	15849
L76	GGTGCAGGAGCTGGTGCAGGTGCTGCCGCTGGTTCTGGTGCGGGTGCCGGAGCTGGTTATGGAGCTGCTTCTGGTGCTGGTGCCGGTGCTGGGGCTGGTGCCGGAGCTGGTTATGGAACTGGTGCAGGTGCAGGTGCCGGAGCTGGTTATGGAGCTGGTGCAGGTGCAGGTGCCGGAGCTGGTTATGGGGCTGGTGCAGGTGCAGGTGCCGGAGCTGGTTATGGAGCTGGTGCAGGTGCAGGTGCCGGAGCTGGTTATGGGGCTGGTGCAGGTGCAGGTGCCGGAGCTGGTTATGGAGCTGGTGCGGGTGCCGGTGCCGGAGCTGGTTATGGAGCTGCCTCTGGTGCTGGTGCTGGCGCTGGGTACGGACAAGGAGTAGGAAGCGGAGCTGCTTCTGGA…	15849
L65	GGTGCAGGAGCTGGTGCAGGTGCTGCCGCTGGTTCTGGTGCGGGTGCCGGAGCTGGTTATGGAGCTGCTTCTGGTGCTGGTGCCGGTGCTGGGGCTGGTGCCGGAGCTGGTTATGGAACTGGTGCAGGTGCAGGTGCCGGAGCTGGTTATGGAGCTGGTGCAGGTGCAGGTGCCGGAGCTGGTTATGGGGCTGGTGCAGGTGCAGGTGCCGGAGCTGGTTATGGAGCTGGTGCAGGTGCAGGTGCCGGAGCTGGTTATGGGGCTGGTGCAGGTGCAGGTGCCGGAGCTGGTTATGGAGCTGGTGCGGGTGCCGGTGCCGGAGCTGGTTATGGAGCTGCCTCTGGTGCTGGTGCTGGCGCTGGGTACGGACAAGGAGTAGGAAGCGGAGCTGCTTCTGGA…	15840
L13	GGTGCAGGAGCTGGTGCAGGTGCTGCCGCTGGTTCTGGTGCGGGTGCCGGAGCTGGTTATGGAGCTGCTTCTGGTGCTGGTGCCGGTGCTGGGGCTGGTGCCGGAGCTGGTTATGGAACTGGTGCAGGTGCAGGTGCCGGAGCTGGTTATGGAGCTGGTGCAGGTGCAGGTGCCGGAGCTGGTTATGGGGCTGGTGCAGGTGCAGGTGCCGGAGCTGGTTATGGAGCTGGTGCAGGTGCAGGTGCCGGAGCTGGTTATGGGGCTGGTGCAGGTGCAGGTGCCGGAGCTGGTTATGGAGCTGGTGCGGGTGCCGGTGCCGGAGCTGGTTATGGAGCTGCCTCTGGTGCTGGTGCTGGCGCTGGGTACGGACAAGGAGTAGGAAGCGGAGCTGCTTCTGGA…	15837
L45	GGTGCAGGAGCTGGTGCAGGTGCTGCCGCTGGTTCTGGTGCGGGTGCCGGAGCTGGTTATGGAGCTGCTTCTGGTGCTGGTGCCGGTGCTGGGGCTGGTGCCGGAGCTGGTTATGGAACTGGTGCAGGTGCAGGTGCCGGAGCTGGTTATGGAGCTGGTGCAGGTGCAGGTGCCGGAGCTGGTTATGGGGCTGGTGCAGGTGCAGGTGCCGGAGCTGGTTATGGAGCTGGTGCAGGTGCAGGTGCCGGAGCTGGTTATGGGGCTGGTGCAGGTGCAGGTGCCGGAGCTGGTTATGGAGCTGGTGCGGGTGCCGGTGCCGGAGCTGGTTATGGAGCTGCCTCTGGTGCTGGTGCTGGCGCTGGGTACGGACAAGGAGTAGGAAGCGGAGCTGCTTCTGGA…	15834
L1	GGTGCAGGAGCTGGTGCAGGTGCTGCCGCTGGTTCTGGTGCGGGTGCCGGAGCTGGTTATGGAGCTGCTTCTGGTGCTGGTGCCGGTGCTGGGGCTGGTGCCGGAGCTGGTTATGGAACTGGTGCAGGTGCAGGTGCCGGAGCTGGTTATGGAGCTGGTGCAGGTGCAGGTGCCGGAGCTGGTTATGGGGCTGGTGCAGGTGCAGGTGCCGGAGCTGGTTATGGAGCTGGTGCAGGTGCAGGTGCCGGAGCTGGTTATGGGGCTGGTGCAGGTGCAGGTGCCGGAGCTGGTTATGGAGCTGGTGCGGGTGCCGGTGCCGGAGCTGGTTATGGAGCTGCCTCTGGTGCTGGTGCTGGCGCTGGGTACGGACAAGGAGTAGGAAGCGGAGCTGCTTCTGGA…	15831
L31	GGTGCAGGAGCTGGTGCAGGTGCTGCCGCTGGTTCTGGTGCGGGTGCCGGAGCTGGTTATGGAGCTGCTTCTGGTGCTGGTGCCGGTGCTGGGGCTGGTGCCGGAGCTGGTTATGGAACTGGTGCAGGTGCAGGTGCCGGAGCTGGTTATGGAGCTGGTGCAGGTGCAGGTGCCGGAGCTGGTTATGGGGCTGGTGCAGGTGCAGGTGCCGGAGCTGGTTATGGAGCTGGTGCAGGTGCAGGTGCCGGAGCTGGTTATGGGGCTGGTGCAGGTGCAGGTGCCGGAGCTGGTTATGGAGCTGGTGCGGGTGCCGGTGCCGGAGCTGGTTATGGAGCTGCCTCTGGTGCTGGTGCTGGCGCTGGGTACGGACAAGGAGTAGGAAGCGGAGCTGCTTCTGGA…	15831
L10	GGTGCAGGAGCTGGTGCAGGTGCTGCCGCTGGTTCTGGTGCGGGTGCCGGAGCTGGTTATGGAGCTGCTTCTGGTGCTGGTGCCGGTGCTGGGGCTGGTGCCGGAGCTGGTTATGGAACTGGTGCAGGTGCAGGTGCCGGAGCTGGTTATGGAGCTGGTGCAGGTGCAGGTGCCGGAGCTGGTTATGGGGCTGGTGCAGGTGCAGGTGCCGGAGCTGGTTATGGAGCTGGTGCAGGTGCAGGTGCCGGAGCTGGTTATGGGGCTGGTGCAGGTGCAGGTGCCGGAGCTGGTTATGGAGCTGGTGCGGGTGCCGGTGCCGGAGCTGGTTATGGAGCTGCCTCTGGTGCTGGTGCTGGCGCTGGGTACGGACAAGGAGTAGGAAGCGGAGCTGCTTCTGGA…	15828
L7	GGTGCAGGAGCTGGTGCAGGTGCTGCCGCTGGTTCTGGTGCGGGTGCCGGAGCTGGTTATGGAGCTGCTTCTGGTGCTGGTGCCGGTGCTGGGGCTGGTGCCGGAGCTGGTTATGGAACTGGTGCAGGTGCAGGTGCCGGAGCTGGTTATGGAGCTGGTGCAGGTGCAGGTGCCGGAGCTGGTTATGGGGCTGGTGCAGGTGCAGGTGCCGGAGCTGGTTATGGAGCTGGTGCAGGTGCAGGTGCCGGAGCTGGTTATGGGGCTGGTGCAGGTGCAGGTGCCGGAGCTGGTTATGGAGCTGGTGCGGGTGCCGGTGCCGGAGCTGGTTATGGAGCTGCCTCTGGTGCTGGTGCTGGCGCTGGGTACGGACAAGGAGTAGGAAGCGGAGCTGCTTCTGGA…	15825
L199	GGTGCAGGAGCTGGTGCAGGTGCTGCCGCTGGTTCTGGTGCGGGTGCCGGAGCTGGTTATGGAGCTGCTTCTGGTGCTGGTGCCGGTGCTGGGGCTGGTGCCGGAGCTGGTTATGGAACTGGTGCAGGTGCAGGTGCCGGAGCTGGTTATGGAGCTGGTGCAGGTGCAGGTGCCGGAGCTGGTTATGGGGCTGGTGCAGGTGCAGGTGCCGGAGCTGGTTATGGAGCTGGTGCAGGTGCAGGTGCCGGAGCTGGTTATGGGGCTGGTGCAGGTGCAGGTGCCGGAGCTGGTTATGGAGCTGGTGCGGGTGCCGGTGCCGGAGCTGGTTATGGAGCTGCCTCTGGTGCTGGTGCTGGCGCTGGGTACGGACAAGGAGTAGGAAGCGGAGCTGCTTCTGGA…	15825
L20	GGTGCAGGAGCTGGTGCAGGTGCTGCCGCTGGTTCTGGTGCGGGTGCCGGAGCTGGTTATGGAGCTGCTTCTGGTGCTGGTGCCGGTGCTGGGGCTGGTGCCGGAGCTGGTTATGGAACTGGTGCAGGTGCAGGTGCCGGAGCTGGTTATGGAGCTGGTGCAGGTGCAGGTGCCGGAGCTGGTTATGGGGCTGGTGCAGGTGCAGGTGCCGGAGCTGGTTATGGAGCTGGTGCAGGTGCAGGTGCCGGAGCTGGTTATGGGGCTGGTGCAGGTGCAGGTGCCGGAGCTGGTTATGGAGCTGGTGCGGGTGCCGGTGCCGGAGCTGGTTATGGAGCTGCCTCTGGTGCTGGTGCTGGCGCTGGGTACGGACAAGGAGTAGGAAGCGGAGCTGCTTCTGGA…	15820
L33	GGTGCAGGAGCTGGTGCAGGTGCTGCCGCTGGTTCTGGTGCGGGTGCCGGAGCTGGTTATGGAGCTGCTTCTGGTGCTGGTGCCGGTGCTGGGGCTGGTGCCGGAGCTGGTTATGGAACTGGTGCAGGTGCAGGTGCCGGAGCTGGTTATGGAGCTGGTGCAGGTGCAGGTGCCGGAGCTGGTTATGGGGCTGGTGCAGGTGCAGGTGCCGGAGCTGGTTATGGAGCTGGTGCAGGTGCAGGTGCCGGAGCTGGTTATGGGGCTGGTGCAGGTGCAGGTGCCGGAGCTGGTTATGGAGCTGGTGCGGGTGCCGGTGCCGGAGCTGGTTATGGAGCTGCCTCTGGTGCTGGTGCTGGCGCTGGGTACGGACAAGGAGTAGGAAGCGGAGCTGCTTCTGGA…	15813
L209	GGTGCAGGAGCTGGTGCAGGTGCTGCCGCTGGTTCTGGTGCGGGTGCCGGAGCTGGTTATGGAGCTGCTTCTGGTGCTGGTGCCGGTGCTGGGGCTGGTGCCGGAGCTGGTTATGGAACTGGTGCAGGTGCAGGTGCCGGAGCTGGTTATGGAGCTGGTGCAGGTGCAGGTGCCGGAGCTGGTTATGGGGCTGGTGCAGGTGCAGGTGCCGGAGCTGGTTATGGAGCTGGTGCAGGTGCAGGTGCCGGAGCTGGTTATGGGGCTGGTGCAGGTGCAGGTGCCGGAGCTGGTTATGGAGCTGGTGCGGGTGCCGGTGCCGGAGCTGGTTATGGAGCTGCCTCTGGTGCTGGTGCTGGCGCTGGGTACGGACAAGGAGTAGGAAGCGGAGCTGCTTCTGGA…	15795
L95	GGTGCAGGAGCTGGTGCAGGTGCTGCCGCTGGTTCTGGTGCGGGTGCCGGAGCTGGTTATGGAGCTGCTTCTGGTGCTGGTGCCGGTGCTGGGGCTGGTGCCGGAGCTGGTTATGGAACTGGTGCAGGTGCAGGTGCCGGAGCTGGTTATGGAGCTGGTGCAGGTGCAGGTGCCGGAGCTGGTTATGGGGCTGGTGCAGGTGCAGGTGCCGGAGCTGGTTATGGAGCTGGTGCAGGTGCAGGTGCCGGAGCTGGTTATGGGGCTGGTGCAGGTGCAGGTGCCGGAGCTGGTTATGGAGCTGGTGCGGGTGCCGGTGCCGGAGCTGGTTATGGAGCTGCCTCTGGTGCTGGTGCTGGCGCTGGGTACGGACAAGGAGTAGGAAGCGGAGCTGCTTCTGGA…	15795
L160	GGTGCAGGAGCTGGTGCAGGTGCTGCCGCTGGTTCTGGTGCGGGTGCCGGAGCTGGTTATGGAGCTGCTTCTGGTGCTGGTGCCGGTGCTGGGGCTGGTGCCGGAGCTGGTTATGGAACTGGTGCAGGTGCAGGTGCCGGAGCTGGTTATGGAGCTGGTGCAGGTGCAGGTGCCGGAGCTGGTTATGGGGCTGGTGCAGGTGCAGGTGCCGGAGCTGGTTATGGAGCTGGTGCAGGTGCAGGTGCCGGAGCTGGTTATGGGGCTGGTGCAGGTGCAGGTGCCGGAGCTGGTTATGGAGCTGGTGCGGGTGCCGGTGCCGGAGCTGGTTATGGAGCTGCCTCTGGTGCTGGTGCTGGCGCTGGGTACGGACAAGGAGTAGGAAGCGGAGCTGCTTCTGGA…	15789
L212	GGTGCAGGAGCTGGTGCAGGTGCTGCCGCTGGTTCTGGTGCGGGTGCCGGAGCTGGTTATGGAGCTGCTTCTGGTGCTGGTGCCGGTGCTGGGGCTGGTGCCGGAGCTGGTTATGGAACTGGTGCAGGTGCAGGTGCCGGAGCTGGTTATGGAGCTGGTGCAGGTGCAGGTGCCGGAGCTGGTTATGGGGCTGGTGCAGGTGCAGGTGCCGGAGCTGGTTATGGAGCTGGTGCAGGTGCAGGTGCCGGAGCTGGTTATGGGGCTGGTGCAGGTGCAGGTGCCGGAGCTGGTTATGGAGCTGGTGCGGGTGCCGGTGCCGGAGCTGGTTATGGAGCTGCCTCTGGTGCTGGTGCTGGCGCTGGGTACGGACAAGGAGTAGGAAGCGGAGCTGCTTCTGGA…	15789
L84	GGTGCAGGAGCTGGTGCAGGTGCTGCCGCTGGTTCTGGTGCGGGTGCCGGAGCTGGTTATGGAGCTGCTTCTGGTGCTGGTGCCGGTGCTGGGGCTGGTGCCGGAGCTGGTTATGGAACTGGTGCAGGTGCAGGTGCCGGAGCTGGTTATGGAGCTGGTGCAGGTGCAGGTGCCGGAGCTGGTTATGGGGCTGGTGCAGGTGCAGGTGCCGGAGCTGGTTATGGAGCTGGTGCAGGTGCAGGTGCCGGAGCTGGTTATGGGGCTGGTGCAGGTGCAGGTGCCGGAGCTGGTTATGGAGCTGGTGCGGGTGCCGGTGCCGGAGCTGGTTATGGAGCTGCCTCTGGTGCTGGTGCTGGCGCTGGGTACGGACAAGGAGTAGGAAGCGGAGCTGCTTCTGGA…	15729
L67	GGTGCAGGAGCTGGTGCAGGTGCTGCCGCTGGTTCTGGTGCGGGTGCCGGAGCTGGTTATGGAGCTGCTTCTGGTGCTGGTGCCGGTGCTGGGGCTGGTGCCGGAGCTGGTTATGGAACTGGTGCAGGTGCAGGTGCCGGAGCTGGTTATGGAGCTGGTGCAGGTGCAGGTGCCGGAGCTGGTTATGGGGCTGGTGCAGGTGCAGGTGCCGGAGCTGGTTATGGAGCTGGTGCAGGTGCAGGTGCCGGAGCTGGTTATGGGGCTGGTGCAGGTGCAGGTGCCGGAGCTGGTTATGGAGCTGGTGCGGGTGCCGGTGCCGGAGCTGGTTATGGAGCTGCCTCTGGTGCTGGTGCTGGCGCTGGGTACGGACAAGGAGTAGGAAGCGGAGCTGCTTCTGGA…	15758
L69	GGTGCAGGAGCTGGTGCAGGTGCTGCCGCTGGTTCTGGTGCGGGTGCCGGAGCTGGTTATGGAGCTGCTTCTGGTGCTGGTGCCGGTGCTGGGGCTGGTGCCGGAGCTGGTTATGGAACTGGTGCAGGTGCAGGTGCCGGAGCTGGTTATGGAGCTGGTGCAGGTGCAGGTGCCGGAGCTGGTTATGGGGCTGGTGCAGGTGCAGGTGCCGGAGCTGGTTATGGAGCTGGTGCAGGTGCAGGTGCCGGAGCTGGTTATGGGGCTGGTGCAGGTGCAGGTGCCGGAGCTGGTTATGGAGCTGGTGCGGGTGCCGGTGCCGGAGCTGGTTATGGAGCTGCCTCTGGTGCTGGTGCTGGCGCTGGGTACGGACAAGGAGTAGGAAGCGGAGCTGCTTCTGGA…	15741
L42	GGTGCAGGAGCTGGTGCAGGTGCTGCCGCTGGTTCTGGTGCGGGTGCCGGAGCTGGTTATGGAGCTGCTTCTGGTGCTGGTGCCGGTGCTGGGGCTGGTGCCGGAGCTGGTTATGGAACTGGTGCAGGTGCAGGTGCCGGAGCTGGTTATGGAGCTGGTGCAGGTGCAGGTGCCGGAGCTGGTTATGGGGCTGGTGCAGGTGCAGGTGCCGGAGCTGGTTATGGAGCTGGTGCAGGTGCAGGTGCCGGAGCTGGTTATGGGGCTGGTGCAGGTGCAGGTGCCGGAGCTGGTTATGGAGCTGGTGCGGGTGCCGGTGCCGGAGCTGGTTATGGAGCTGCCTCTGGTGCTGGTGCTGGCGCTGGGTACGGACAAGGAGTAGGAAGCGGAGCTGCTTCTGGA…	15651
L118	GGTGCAGGAGCTGGTGCAGGTGCTGCCGCTGGTTCTGGTGCGGGTGCCGGAGCTGGTTATGGAGCTGCTTCTGGTGCTGGTGCCGGTGCTGGGGCTGGTGCCGGAGCTGGTTATGGAACTGGTGCAGGTGCAGGTGCCGGAGCTGGTTATGGAGCTGGTGCAGGTGCAGGTGCCGGAGCTGGTTATGGGGCTGGTGCAGGTGCAGGTGCCGGAGCTGGTTATGGAGCTGGTGCAGGTGCAGGTGCCGGAGCTGGTTATGGGGCTGGTGCAGGTGCAGGTGCCGGAGCTGGTTATGGAGCTGGTGCGGGTGCCGGTGCCGGAGCTGGTTATGGAGCTGCCTCTGGTGCTGGTGCTGGCGCTGGGTACGGACAAGGAGTAGGAAGCGGAGCTGCTTCTGGA…	15648
L166	GGTGCAGGAGCTGGTGCAGGTGCTGCCGCTGGTTCTGGTGCGGGTGCCGGAGCTGGTTATGGAGCTGCTTCTGGTGCTGGTGCCGGTGCTGGGGCTGGTGCCGGAGCTGGTTATGGAACTGGTGCAGGTGCAGGTGCCGGAGCTGGTTATGGAGCTGGTGCAGGTGCAGGTGCCGGAGCTGGTTATGGGGCTGGTGCAGGTGCAGGTGCCGGAGCTGGTTATGGAGCTGGTGCAGGTGCAGGTGCCGGAGCTGGTTATGGGGCTGGTGCAGGTGCAGGTGCCGGAGCTGGTTATGGAGCTGGTGCGGGTGCCGGTGCCGGAGCTGGTTATGGAGCTGCCTCTGGTGCTGGTGCTGGCGCTGGGTACGGACAAGGAGTAGGAAGCGGAGCTGCTTCTGGA…	15633
L40	GGTGCAGGAGCTGGTGCAGGTGCTGCCGCTGGTTCTGGTGCGGGTGCCGGAGCTGGTTATGGAGCTGCTTCTGGTGCTGGTGCCGGTGCTGGGGCTGGTGCCGGAGCTGGTTATGGAACTGGTGCAGGTGCAGGTGCCGGAGCTGGTTATGGAGCTGGTGCAGGTGCAGGTGCCGGAGCTGGTTATGGGGCTGGTGCAGGTGCAGGTGCCGGAGCTGGTTATGGAGCTGGTGCAGGTGCAGGTGCCGGAGCTGGTTATGGGGCTGGTGCAGGTGCAGGTGCCGGAGCTGGTTATGGAGCTGGTGCGGGTGCCGGTGCCGGAGCTGGTTATGGAGCTGCCTCTGGTGCTGGTGCTGGCGCTGGGTACGGACAAGGAGTAGGAAGCGGAGCTGCTTCTGGA…	15573
L119	GGTGCAGGAGCTGGTGCAGGTGCTGCCGCTGGTTCTGGTGCGGGTGCCGGAGCTGGTTATGGAGCTGCTTCTGGTGCTGGTGCCGGTGCTGGGGCTGGTGCCGGAGCTGGTTATGGAACTGGTGCAGGTGCAGGTGCCGGAGCTGGTTATGGAGCTGGTGCAGGTGCAGGTGCCGGAGCTGGTTATGGGGCTGGTGCAGGTGCAGGTGCCGGAGCTGGTTATGGAGCTGGTGCAGGTGCAGGTGCCGGAGCTGGTTATGGGGCTGGTGCAGGTGCAGGTGCCGGAGCTGGTTATGGAGCTGGTGCGGGTGCCGGTGCCGGGGCTGGTTATGGAGCTGCCTCTGGTGCTGGTGCTGGCGCTGGGTACGGACAAGGAGTAGGAAGCGGAGCTGCTTCTGGA…	15486
L120	GGTGCAGGAGCTGGTGCAGGTGCTGCCGCTGGTTCTGGTGCGGGTGCCGGAGCTGGTTATGGAGCTGCTTCTGGTGCTGGTGCCGGTGCTGGGGCTGGTGCCGGAGCTGGTTATGGAACTGGTGCAGGTGCAGGTGCCGGAGCTGGTTATGGAGCTGGTGCAGGTGCAGGTGCCGGAGCTGGTTATGGGGCTGGTGCAGGTGCAGGTGCCGGAGCTGGTTATGGAGCTGGTGCAGGTGCAGGTGCCGGAGCTGGTTATGGGGCTGGTGCAGGTGCAGGTGCCGGAGCTGGTTATGGAGCTGGTGCGGGTGCCGGTGCCGGGGCTGGTTATGGAGCTGCCTCTGGTGCTGGTGCTGGCGCTGGGTACGGACAAGGAGTAGGAAGCGGAGCTGCTTCTGGA…	15486
L121	GGTGCAGGAGCTGGTGCAGGTGCTGCCGCTGGTTCTGGTGCGGGTGCCGGAGCTGGTTATGGAGCTGCTTCTGGTGCTGGTGCCGGTGCTGGGGCTGGTGCCGGAGCTGGTTATGGAACTGGTGCAGGTGCAGGTGCCGGAGCTGGTTATGGAGCTGGTGCAGGTGCAGGTGCCGGAGCTGGTTATGGGGCTGGTGCAGGTGCAGGTGCCGGAGCTGGTTATGGAGCTGGTGCAGGTGCAGGTGCCGGAGCTGGTTATGGGGCTGGTGCAGGTGCAGGTGCCGGAGCTGGTTATGGAGCTGGTGCGGGTGCCGGTGCCGGGGCTGGTTATGGAGCTGCCTCTGGTGCTGGTGCTGGCGCTGGGTACGGACAAGGAGTAGGAAGCGGAGCTGCTTCTGGA…	15486
L210	GGTGCAGGAGCTGGTGCAGGTGCTGCCGCTGGTTCTGGTGCGGGTGCCGGAGCTGGTTATGGAGCTGCTTCTGGTGCTGGTGCCGGTGCTGGGGCTGGTGCCGGAGCTGGTTATGGAACTGGTGCAGGTGCAGGTGCCGGAGCTGGTTATGGAGCTGGTGCAGGTGCAGGTGCCGGAGCTGGTTATGGGGCTGGTGCAGGTGCAGGTGCCGGAGCTGGTTATGGAGCTGGTGCAGGTGCAGGTGCCGGAGCTGGTTATGGGGCTGGTGCAGGTGCAGGTGCCGGAGCTGGTTATGGAGCTGGTGCGGGTGCCGGTGCCGGGGCTGGTTATGGAGCTGCCTCTGGTGCTGGTGCTGGCGCTGGGTACGGACAAGGAGTAGGAAGCGGAGCTGCTTCTGGA…	15486
L110	GGTGCAGGAGCTGGTGCAGGTGCTGCCGCTGGTTCTGGTGCGGGTGCCGGAGCTGGTTATGGAGCTGCTTCTGGTGCTGGTGCCGGTGCTGGGGCTGGTGCCGGAGCTGGTTATGGAACTGGTGCAGGTGCAGGTGCCGGAGCTGGTTATGGAGCTGGTGCAGGTGCAGGTGCCGGAGCTGGTTATGGGGCTGGTGCAGGTGCAGGTGCCGGAGCTGGTTATGGAGCTGGTGCAGGTGCAGGTGCCGGAGCTGGTTATGGGGCTGGTGCAGGTGCAGGTGCCGGAGCTGGTTATGGAGCTGGTGCGGGTGCCGGTGCCGGGGCTGGTTATGGAGCTGCCTCTGGTGCTGGTGCTGGCGCTGGGTACGGACAAGGAGTAGGAAGCGGAGCTGCTTCTGGA…	15480
L114	GGTGCAGGAGCTGGTGCAGGTGCTGCCGCTGGTTCTGGTGCGGGTGCCGGAGCTGGTTATGGAGCTGCTTCTGGTGCTGGTGCCGGTGCTGGGGCTGGTGCCGGAGCTGGTTATGGAACTGGTGCAGGTGCAGGTGCCGGAGCTGGTTATGGAGCTGGTGCAGGTGCAGGTGCCGGAGCTGGTTATGGGGCTGGTGCAGGTGCAGGTGCCGGAGCTGGTTATGGAGCTGGTGCAGGTGCAGGTGCCGGAGCTGGTTATGGGGCTGGTGCAGGTGCAGGTGCCGGAGCTGGTTATGGAGCTGGTGCGGGTGCCGGTGCCGGGGCTGGTTATGGAGCTGCCTCTGGTGCTGGTGCTGGCGCTGGGTACGGACAAGGAGTAGGAAGCGGAGCTGCTTCTGGA…	15444
L43	GGTGCAGGAGCTGGTGCAGGTGCTGCCGCTGGTTCTGGTGCGGGTGCCGGAGCTGGTTATGGAGCTGCTTCTGGTGCTGGTGCCGGTGCTGGGGCTGGTGCCGGAGCTGGTTATGGAACTGGTGCAGGTGCAGGTGCCGGAGCTGGTTATGGAGCTGGTGCAGGTGCAGGTGCCGGAGCTGGTTATGGGGCTGGTGCAGGTGCAGGTGCCGGAGCTGGTTATGGAGCTGGTGCAGGTGCAGGTGCCGGAGCTGGTTATGGGGCTGGTGCAGGTGCAGGTGCCGGAGCTGGTTATGGAGCTGGTGCGGGTGCCGGTGCCGGAGCTGGTTATGGAGCTGCCTCTGGTGCTGGTGCTGGCGCTGGGTACGGACAAGGAGTAGGAAGCGGAGCTGCTTCTGGA…	15312
L44	GGTGCAGGAGCTGGTGCAGGTGCTGCCGCTGGTTCTGGTGCGGGTGCCGGAGCTGGTTATGGAGCTGCTTCTGGTGCTGGTGCCGGTGCTGGGGCTGGTGCCGGAGCTGGTTATGGAACTGGTGCAGGTGCAGGTGCCGGAGCTGGTTATGGAGCTGGTGCAGGTGCAGGTGCCGGAGCTGGTTATGGGGCTGGTGCAGGTGCAGGTGCCGGAGCTGGTTATGGAGCTGGTGCAGGTGCAGGTGCCGGAGCTGGTTATGGGGCTGGTGCAGGTGCAGGTGCCGGAGCTGGTTATGGAGCTGGTGCGGGTGCCGGTGCCGGAGCTGGTTATGGAGCTGCCTCTGGTGCTGGTGCTGGCGCTGGGTACGGACAAGGAGTAGGAAGCGGAGCTGCTTCTGGA…	15312
L4	GGTGCAGGAGCTGGTGCAGGTGCTGCCGCTGGTTCTGGTGCGGGTGCCGGAGCTGGTTATGGAGCTGCTTCTGGTGCTGGTGCCGGTGCTGGGGCTGGTGCCGGAGCTGGTTATGGAACTGGTGCAGGTGCAGGTGCCGGAGCTGGTTATGGAGCTGGTGCAGGTGCAGGTGCCGGAGCTGGTTATGGGGCTGGTGCAGGTGCAGGTGCCGGAGCTGGTTATGGAGCTGGTGCAGGTGCAGGTGCCGGAGCTGGTTATGGGGCTGGTGCAGGTGCAGGTGCCGGAGCTGGTTATGGAGCTGGTGCGGGTGCCGGTGCCGGAGCTGGTTATGGAGCTGCCTCTGGTGCTGGTGCTGGCGCTGGGTACGGACAAGGAGTAGGAAGCGGAGCTGCTTCTGGA…	15288
L137	GGTGCAGGAGCTGGTGCAGGTGCTGCCGCTGGTTCTGGTGCGGGTGCCGGAGCTGGTTATGGAGCTGCTTCTGGTGCTGGTGCCGGTGCTGGGGCTGGTGCCGGAGCTGGTTATGGAACTGGTGCAGGTGCAGGTGCCGGAGCTGGTTATGGAGCTGGTGCAGGTGCAGGTGCCGGAGCTGGTTATGGGGCTGGTGCAGGTGCAGGTGCCGGAGCTGGTTATGGAGCTGGTGCAGGTGCAGGTGCCGGAGCTGGTTATGGGGCTGGTGCAGGTGCAGGTGCCGGAGCTGGTTATGGAGCTGGTGCGGGTGCCGGTGCCGGGGCTGGTTATGGAGCTGCCTCTGGTGCTGGTGCTGGCGCTGGGTACGGACAAGGAGTAGGAAGCGGAGCTGCTTCTGGA…	15222
L138	GGTGCAGGAGCTGGTGCAGGTGCTGCCGCTGGTTCTGGTGCGGGTGCCGGAGCTGGTTATGGAGCTGCTTCTGGTGCTGGTGCCGGTGCTGGGGCTGGTGCCGGAGCTGGTTATGGAACTGGTGCAGGTGCAGGTGCCGGAGCTGGTTATGGAGCTGGTGCAGGTGCAGGTGCCGGAGCTGGTTATGGGGCTGGTGCAGGTGCAGGTGCCGGAGCTGGTTATGGAGCTGGTGCAGGTGCAGGTGCCGGAGCTGGTTATGGGGCTGGTGCAGGTGCAGGTGCCGGAGCTGGTTATGGAGCTGGTGCGGGTGCCGGTGCCGGGGCTGGTTATGGAGCTGCCTCTGGTGCTGGTGCTGGCGCTGGGTACGGACAAGGAGTAGGAAGCGGAGCTGCTTCTGGA…	15222
L72	GGTGCAGGAGCTGGTGCAGGTGCTGCCGCTGGTTCTGGTGCGGGTGCCGGAGCTGGTTATGGAGCTGCTTCTGGTGCTGGTGCCGGTGCTGGGGCTGGTGCCGGAGCTGGTTATGGAACTGGTGCAGGTGCAGGTGCCGGAGCTGGTTATGGAGCTGGTGCAGGTGCAGGTGCCGGAGCTGGTTATGGGGCTGGTGCAGGTGCAGGTGCCGGAGCTGGTTATGGAGCTGGTGCAGGTGCAGGTGCCGGAGCTGGTTATGGGGCTGGTGCAGGTGCAGGTGCCGGAGCTGGTTATGGAGCTGGTGCGGGTGCCGGTGCCGGAGCTGGTTATGGAGCTGCCTCTGGTGCTGGTGCTGGCGCTGGGTACGGACAAGGAGTAGGAAGCGGAGCTGCTTCTGGA…	15222
L74	GGTGCAGGAGCTGGTGCAGGTGCTGCCGCTGGTTCTGGTGCGGGTGCCGGAGCTGGTTATGGAGCTGCTTCTGGTGCTGGTGCCGGTGCTGGGGCTGGTGCCGGAGCTGGTTATGGAACTGGTGCAGGTGCAGGTGCCGGAGCTGGTTATGGAGCTGGTGCAGGTGCAGGTGCCGGAGCTGGTTATGGGGCTGGTGCAGGTGCAGGTGCCGGAGCTGGTTATGGAGCTGGTGCAGGTGCAGGTGCCGGAGCTGGTTATGGGGCTGGTGCAGGTGCAGGTGCCGGAGCTGGTTATGGAGCTGGTGCGGGTGCCGGTGCCGGAGCTGGTTATGGAGCTGCCTCTGGTGCTGGTGCTGGCGCTGGGTACGGACAAGGAGTAGGAAGCGGAGCTGCTTCTGGA…	15197
L108	GGTGCAGGAGCTGGTGCAGGTGCTGCCGCTGGTTCTGGTGCGGGTGCCGGAGCTGGTTATGGAGCTGCTTCTGGTGCTGGTGCCGGTGCTGGGGCTGGTGCCGGAGCTGGTTATGGAACTGGTGCAGGTGCAGGTGCCGGAGCTGGTTATGGAGCTGGTGCAGGTGCAGGTGCCGGAGCTGGTTATGGGGCTGGTGCAGGTGCAGGTGCCGGAGCTGGTTATGGAGCTGGTGCAGGTGCAGGTGCCGGAGCTGGTTATGGGGCTGGTGCAGGTGCAGGTGCCGGAGCTGGTTATGGAGCTGGTGCGGGTGCCGGTGCCGGAGCTGGTTATGGAGCTGCCTCTGGTGCTGGTGCTGGCGCTGGGTACGGACAAGGAGTAGGAAGCGGAGCTGCTTCTGGA…	15150
L6	GGTGCAGGAGCTGGTGCAGGTGCTGCCGCTGGTTCTGGTGCGGGTGCCGGAGCTGGTTATGGAGCTGCTTCTGGTGCTGGTGCCGGTGCTGGGGCTGGTGCCGGAGCTGGTTATGGAACTGGTGCAGGTGCAGGTGCCGGAGCTGGTTATGGAGCTGGTGCAGGTGCAGGTGCCGGAGCTGGTTATGGGGCTGGTGCAGGTGCAGGTGCCGGAGCTGGTTATGGAGCTGGTGCAGGTGCAGGTGCCGGAGCTGGTTATGGGGCTGGTGCAGGTGCAGGTGCCGGAGCTGGTTATGGAGCTGGTGCGGGTGCCGGTGCCGGAGCTGGTTATGGAGCTGCCTCTGGTGCTGGTGCTGGCGCTGGGTACGGACAAGGAGTAGGAAGCGGAGCTGCTTCTGGA…	15093
L125	GGTGCAGGAGCTGGTGCAGGTGCTGCCGCTGGTTCTGGTGCGGGTGCCGGAGCTGGTTATGGAGCTGCTTCTGGTGCTGGTGCCGGTGCTGGGGCTGGTGCCGGAGCTGGTTATGGAACTGGTGCAGGTGCAGGTGCCGGAGCTGGTTATGGAGCTGGTGCAGGTGCAGGTGCCGGAGCTGGTTATGGGGCTGGTGCAGGTGCAGGTGCCGGAGCTGGTTATGGAGCTGGTGCAGGTGCAGGTGCCGGAGCTGGTTATGGGGCTGGTGCAGGTGCAGGTGCCGGAGCTGGTTATGGAGCTGGTGCGGGTGCCGGTGCCGGAGCTGGTTATGGAGCTGCCTCTGGTGCTGGTGCTGGCGCTGGGTACGGACAAGGAGTAGGAAGCGGAGCTGCTTCTGGA…	14991
L86	GGTGCAGGAGCTGGTGCAGGTGCTGCCGCTGGTTCTGGTGCGGGTGCCGGAGCTGGTTATGGAGCTGCTTCTGGTGCTGGTGCCGGTGCTGGGGCTGGTGCCGGAGCTGGTTATGGAACTGGTGCAGGTGCAGGTGCCGGAGCTGGTTATGGAGCTGGTGCAGGTGCAGGTGCCGGAGCTGGTTATGGGGCTGGTGCAGGTGCAGGTGCCGGAGCTGGTTATGGAGCTGGTGCAGGTGCAGGTGCCGGAGCTGGTTATGGGGCTGGTGCAGGTGCAGGTGCCGGAGCTGGTTATGGAGCTGGTGCGGGTGCCGGTGCCGGAGCTGGTTATGGAGCTGCCTCTGGTGCTGGTGCTGGCGCTGGGTACGGACAAGGAGTAGGAAGCGGAGCTGCTTCTGGA…	14955
L171	GGTGCAGGAGCTGGTGCAGGTGCTGCCGCTGGTTCTGGTGCGGGTGCCGGAGCTGGTTATGGAGCTGCTTCTGGTGCTGGTGCCGGTGCTGGGGCTGGTGCCGGAGCTGGTTATGGAACTGGTGCAGGTGCAGGTGCCGGAGCTGGTTATGGAGCTGGTGCAGGTGCAGGTGCCGGAGCTGGTTATGGGGCTGGTGCAGGTGCAGGTGCCGGAGCTGGTTATGGAGCTGGTGCAGGTGCAGGTGCCGGAGCTGGTTATGGGGCTGGTGCAGGTGCAGGTGCCGGAGCTGGTTATGGAGCTGGTGCAGGTGCAGGTGCCGGAGCTGGTTATGGGGCTGGTGCAGGTGCAGGTGCCGGAGCTGGTTATGGAGCTGGTGCGGGTGCCGGTGCCGGAGCTGGT…	14952
L211	GGTGCAGGAGCTGGTGCAGGTGCTGCCGCTGGTTCTGGTGCGGGTGCCGGAGCTGGTTATGGAGCTGCTTCTGGTGCTGGTGCCGGTGCTGGGGCTGGTGCCGGAGCTGGTTATGGAACTGGTGCAGGTGCAGGTGCCGGAGCTGGTTATGGAGCTGGTGCAGGTGCAGGTGCCGGAGCTGGTTATGGGGCTGGTGCAGGTGCAGGTGCCGGAGCTGGTTATGGAGCTGGTGCAGGTGCAGGTGCCGGAGCTGGTTATGGGGCTGGTGCAGGTGCAGGTGCCGGAGCTGGTTATGGAGCTGGTGCGGGTGCCGGTGCCGGGGCTGGTTATGGAGCTGCCTCTGGTGCTGGTGCTGGCGCTGGGTACGGACAAGGAGTAGGAAGCGGAGCTGCTTCTGGA…	14835
L23	GGTGCAGGAGCTGGTGCAGGTGCTGCCGCTGGTTCTGGTGCGGGTGCCGGAGCTGGTTATGGAGCTGCTTCTGGTGCTGGTGCCGGTGCTGGGGCTGGTGCCGGAGCTGGTTATGGAACTGGTGCAGGTGCAGGTGCCGGAGCTGGTTATGGAGCTGGTGCAGGTGCAGGTGCCGGAGCTGGTTATGGGGCTGGTGCAGGTGCAGGTGCCGGAGCTGGTTATGGAGCTGGTGCAGGTGCAGGTGCCGGAGCTGGTTATGGGGCTGGTGCAGGTGCAGGTGCCGGAGCTGGTTATGGAGCTGGTGCGGGTGCCGGTGCCGGAGCTGGTTATGGAGCTGCCTCTGGTGCTGGTGCTGGCGCTGGGTACGGACAAGGAGTAGGAAGCGGAGCTGCTTCTGGA…	14817
L9	GGTGCAGGAGCTGGTGCAGGTGCTGCCGCTGGTTCTGGTGCGGGTGCCGGAGCTGGTTATGGAGCTGCTTCTGGTGCTGGTGCCGGTGCTGGGGCTGGTGCCGGAGCTGGTTATGGAACTGGTGCAGGTGCAGGTGCCGGAGCTGGTTATGGAGCTGGTGCAGGTGCAGGTGCCGGAGCTGGTTATGGGGCTGGTGCAGGTGCAGGTGCCGGAGCTGGTTATGGAGCTGGTGCAGGTGCAGGTGCCGGAGCTGGTTATGGGGCTGGTGCAGGTGCAGGTGCCGGAGCTGGTTATGGAGCTGGTGCGGGTGCCGGTGCCGGAGCTGGTTATGGAGCTGCCTCTGGTGCTGGTGCTGGCGCTGGGTACGGACAAGGAGTAGGAAGCGGAGCTGCTTCTGGA…	14793
L11	GGTGCAGGAGCTGGTGCAGGTGCTGCCGCTGGTTCTGGTGCGGGTGCCGGAGCTGGTTATGGAGCTGCTTCTGGTGCTGGTGCCGGTGCTGGGGCTGGTGCCGGAGCTGGTTATGGAACTGGTGCAGGTGCAGGTGCCGGAGCTGGTTATGGAGCTGGTGCAGGTGCAGGTGCCGGAGCTGGTTATGGGGCTGGTGCAGGTGCAGGTGCCGGAGCTGGTTATGGAGCTGGTGCAGGTGCAGGTGCCGGAGCTGGTTATGGGGCTGGTGCAGGTGCAGGTGCCGGAGCTGGTTATGGAGCTGGTGCGGGTGCCGGTGCCGGAGCTGGTTATGGAGCTGCCTCTGGTGCTGGTGCTGGCGCTGGGTACGGACAAGGAGTAGGAAGCGGAGCTGCTTCTGGA…	14790
L12	GGTGCAGGAGCTGGTGCAGGTGCTGCCGCTGGTTCTGGTGCGGGTGCCGGAGCTGGTTATGGAGCTGCTTCTGGTGCTGGTGCCGGTGCTGGGGCTGGTGCCGGAGCTGGTTATGGAACTGGTGCAGGTGCAGGTGCCGGAGCTGGTTATGGAGCTGGTGCAGGTGCAGGTGCCGGAGCTGGTTATGGGGCTGGTGCAGGTGCAGGTGCCGGAGCTGGTTATGGAGCTGGTGCAGGTGCAGGTGCCGGAGCTGGTTATGGGGCTGGTGCAGGTGCAGGTGCCGGAGCTGGTTATGGAGCTGGTGCGGGTGCCGGTGCCGGAGCTGGTTATGGAGCTGCCTCTGGTGCTGGTGCTGGCGCTGGGTACGGACAAGGAGTAGGAAGCGGAGCTGCTTCTGGA…	14790
L14	GGTGCAGGAGCTGGTGCAGGTGCTGCCGCTGGTTCTGGTGCGGGTGCCGGAGCTGGTTATGGAGCTGCTTCTGGTGCTGGTGCCGGTGCTGGGGCTGGTGCCGGAGCTGGTTATGGAACTGGTGCAGGTGCAGGTGCCGGAGCTGGTTATGGAGCTGGTGCAGGTGCAGGTGCCGGAGCTGGTTATGGGGCTGGTGCAGGTGCAGGTGCCGGAGCTGGTTATGGAGCTGGTGCAGGTGCAGGTGCCGGAGCTGGTTATGGGGCTGGTGCAGGTGCAGGTGCCGGAGCTGGTTATGGAGCTGGTGCGGGTGCCGGTGCCGGAGCTGGTTATGGAGCTGCCTCTGGTGCTGGTGCTGGCGCTGGGTACGGACAAGGAGTAGGAAGCGGAGCTGCTTCTGGA…	14790
L15	GGTGCAGGAGCTGGTGCAGGTGCTGCCGCTGGTTCTGGTGCGGGTGCCGGAGCTGGTTATGGAGCTGCTTCTGGTGCTGGTGCCGGTGCTGGGGCTGGTGCCGGAGCTGGTTATGGAACTGGTGCAGGTGCAGGTGCCGGAGCTGGTTATGGAGCTGGTGCAGGTGCAGGTGCCGGAGCTGGTTATGGGGCTGGTGCAGGTGCAGGTGCCGGAGCTGGTTATGGAGCTGGTGCAGGTGCAGGTGCCGGAGCTGGTTATGGGGCTGGTGCAGGTGCAGGTGCCGGAGCTGGTTATGGAGCTGGTGCGGGTGCCGGTGCCGGAGCTGGTTATGGAGCTGCCTCTGGTGCTGGTGCTGGCGCTGGGTACGGACAAGGAGTAGGAAGCGGAGCTGCTTCTGGA…	14790
L66	GGTGCAGGAGCTGGTGCAGGTGCTGCCGCTGGTTCTGGTGCGGGTGCCGGAGCTGGTTATGGAGCTGCTTCTGGTGCTGGTGCCGGTGCTGGGGCTGGTGCCGGAGCTGGTTATGGAACTGGTGCAGGTGCAGGTGCCGGAGCTGGTTATGGAGCTGGTGCAGGTGCAGGTGCCGGAGCTGGTTATGGGGCTGGTGCAGGTGCAGGTGCCGGAGCTGGTTATGGAGCTGGTGCAGGTGCAGGTGCCGGAGCTGGTTATGGGGCTGGTGCAGGTGCAGGTGCCGGAGCTGGTTATGGAGCTGGTGCGGGTGCCGGTGCCGGAGCTGGTTATGGAGCTGCCTCTGGTGCTGGTGCTGGCGCTGGGTACGGACAAGGAGTAGGAAGCGGAGCTGCTTCTGGA…	14758
L46	GGTGCAGGAGCTGGTGCAGGTGCTGCCGCTGGTTCTGGTACGGGTGCCGGAGCTGGTTATGGAGCTGCTTCTGGTGCTGGTGCCGGTGCTGGGGCTGGTGCCGGAGCTGGTTATGGAACTGGTGCAGGTGCAGGTGCCGGAGCTGGTTATGGAGCTGGTGCAGGTGCAGGTGCCGGAGCTGGTTATGGGGCTGGTGCAGGTGCAGGTGCCGGAGCTGGTTATGGAGCTGGTGCAGGTGCAGGTGCCGGAGCTGGTTATGGGGCTGGTGCAGGTGCAGGTGCCGGAGCTGGTTATGGAGCTGGTGCGGGTGCCGGTGCCGGAGCTGGTTATGGAGCTGCCTCTGGTGCTGGTGCTGGCGCTGGGTACGGACAAGGAGTAGGAAGCGGAGCTGCTTCTGGA…	14753
L50	GGTGCAGGAGCTGGTGCAGGTGCTGCCGCTGGTTCTGGTGCGGGTGCCGGAGCTGGTTATGGAGCTGCTTCTGGTGCTGGTGCCGGTGCTGGGGCTGGTGCCGGAGCTGGTTATGGAACTGGTGCAGGTGCAGGTGCCGGAGCTGGTTATGGAGCTGGTGCAGGTGCAGGTGCCGGAGCTGGTTATGGGGCTGGTGCAGGTGCAGGTGCCGGAGCTGGTTATGGAGCTGGTGCAGGTGCAGGTGCCGGAGCTGGTTATGGGGCTGGTGCAGGTGCAGGTGCCGGAGCTGGTTATGGAGCTGGTGCGGGTGCCGGTGCCGGAGCTGGTTATGGAGCTGCCTCTGGTGCTGGTGCTGGCGCTGGGTACGGACAAGGAGTAGGAAGCGGAGCTGCTTCTGGA…	14740
L55	GGTGCAGGAGCTGGTGCAGGTGCTGCCGCTGGTTCTGGTGCGGGTGCCGGAGCTGGTTATGGAGCTGCTTCTGGTGCTGGTGCCGGTGCTGGGGCTGGTGCCGGAGCTGGTTATGGAACTGGTGCAGGTGCAGGTGCCGGAGCTGGTTATGGAGCTGGTGCAGGTGCAGGTGCCGGAGCTGGTTATGGGGCTGGTGCAGGTGCAGGTGCCGGAGCTGGTTATGGAGCTGGTGCAGGTGCAGGTGCCGGAGCTGGTTATGGGGCTGGTGCAGGTGCAGGTGCCGGAGCTGGTTATGGAGCTGGTGCGGGTGCCGGTGCCGGAGCTGGTTATGGAGCTGCCTCTGGTGCTGGTGCTGGCGCTGGGTACGGACAAGGAGTAGGAAGCGGAGCTGCTTCTGGA…	14692
L57	GGTGCAGGAGCTGGTGCAGGTGCTGCCGCTGGTTCTGGTGCGGGTGCCGGAGCTGGTTATGGAGCTGCTTCTGGTGCTGGTGCCGGTGCTGGGGCTGGTGCCGGAGCTGGTTATGGAACTGGTGCAGGTGCAGGTGCCGGAGCTGGTTATGGAGCTGGTGCAGGTGCAGGTGCCGGAGCTGGTTATGGGGCTGGTGCAGGTGCAGGTGCCGGAGCTGGTTATGGAGCTGGTGCAGGTGCAGGTGCCGGAGCTGGTTATGGGGCTGGTGCAGGTGCAGGTGCCGGAGCTGGTTATGGAGCTGGTGCGGGTGCCGGTGCCGGAGCTGGTTATGGAGCTGCCTCTGGTGCTGGTGCTGGCGCTGGGTACGGACAAGGAGTAGGAAGCGGAGCTGCTTCTGGA…	14550
L85	GGTGCAGGAGCTGGTGCAGGTGCTGCCGCTGGTTCTGGTGCGGGTGCCGGAGCTGGTTATGGAGCTGCTTCTGGTGCTGGTGCCGGTGCTGGGGCTGGTGCCGGAGCTGGTTATGGAACTGGTGCAGGTGCAGGTGCCGGAGCTGGTTATGGAGCTGGTGCAGGTGCAGGTGCCGGAGCTGGTTATGGGGCTGGTGCAGGTGCAGGTGCCGGAGCTGGTTATGGAGCTGGTGCAGGTGCAGGTGCCGGAGCTGGTTATGGGGCTGGTGCAGGTGCAGGTGCCGGAGCTGGTTATGGAGCTGGTGCGGGTGCCGGTGCCGGAGCTGGTTATGGAGCTGCCTCTGGTGCTGGTGCTGGCGCTGGGTACGGACAAGGAGTAGGAAGCGGAGCTGCTTCTGGA…	14499
L104	GGTGCAGGAGCTGGTGCAGGTGCTGCCGCTGGTTCTGGTGCGGGTGCCGGAGCTGGTTATGGAGCTGCTTCTGGTGCTGGTGCCGGTGCTGGGGCTGGTGCCGGAGCTGGTTATGGAACTGGTGCAGGTGCAGGTGCCGGAGCTGGTTATGGAGCTGGTGCAGGTGCAGGTGCCGGAGCTGGTTATGGGGCTGGTGCAGGTGCAGGTGCCGGAGCTGGTTATGGAGCTGGTGCAGGTGCAGGTGCCGGAGCTGGTTATGGGGCTGGTGCAGGTGCAGGTGCCGGAGCTGGTTATGGAGCTGGTGCGGGTGCCGGTGCCGGGGCTGGTTATGGAGCTGCCTCTGGTGCTGGTGCTGGCGCTGGGTACGGACAAGGAGTAGGAAGCGGAGCTGCTTCTGGA…	14379
L111	GGTGCAGGAGCTGGTGCAGGTGCTGCCGCTGGTTCTGGTGCGGGTGCCGGAGCTGGTTATGGAGCTGCTTCTGGTGCTGGTGCCGGTGCTGGGGCTGGTGCCGGAGCTGGTTATGGAACTGGTGCAGGTGCAGGTGCCGGAGCTGGTTATGGAGCTGGTGCAGGTGCAGGTGCCGGAGCTGGTTATGGGGCTGGTGCAGGTGCAGGTGCCGGAGCTGGTTATGGAGCTGGTGCAGGTGCAGGTGCCGGAGCTGGTTATGGGGCTGGTGCAGGTGCAGGTGCCGGAGCTGGTTATGGAGCTGGTGCGGGTGCCGGTGCCGGAGCTGGTTATGGAGCTGCCTCTGGTGCTGGTGCTGGCGCTGGGTACGGACAAGGAGTAGGAAGCGGAGCTGCTTCTGGA…	14355
L54	GGTGCAGGAGCTGGTGCAGGTGCTGCCGCTGGTTCTGGTGCGGGTGCCGGAGCTGGTTATGGAGCTGCTTCTGGTGCTGGTGCCGGTGCTGGGGCTGGTGCCGGAGCTGGTTATGGAACTGGTGCAGGTGCAGGTGCCGGAGCTGGTTATGGAGCTGGTGCAGGTGCAGGTGCCGGAGCTGGTTATGGGGCTGGTGCAGGTGCAGGTGCCGGAGCTGGTTATGGAGCTGGTGCAGGTGCAGGTGCCGGAGCTGGTTATGGGGCTGGTGCAGGTGCAGGTGCCGGAGCTGGTTATGGAGCTGGTGCGGGTGCCGGTGCCGGAGCTGGTTATGGAGCTGCCTCTGGTGCTGGTGCTGGCGCTGGGTACGGACAAGGAGTAGGAAGCGGAGCTGCTTCTGGA…	14319
L79	GGTGCAGGAGCTGGTGCAGGTGCTGCCGCTGGTTCTGGTGCGGGTGCCGGAGCTGGTTATGGAGCTGCTTCTGGTGCTGGTGCCGGTGCTGGGGCTGGTGCCGGAGCTGGTTATGGAACTGGTGCAGGTGCAGGTGCCGGAGCTGGTTATGGAGCTGGTGCAGGTGCAGGTGCCGGAGCTGGTTATGGGGCTGGTGCAGGTGCAGGTGCCGGAGCTGGTTATGGAGCTGGTGCAGGTGCAGGTGCCGGAGCTGGTTATGGGGCTGGTGCAGGTGCAGGTGCCGGAGCTGGTTATGGAGCTGGTGCGGGTGCCGGTGCCGGAGCTGGTTATGGAGCTGCCTCTGGTGCTGGTGCTGGCGCTGGGTACGGACAAGGAGTAGGAAGCGGAGCTGCTTCTGGA…	14319
L90	GGTGCAGGAGCTGGTGCAGGTGCTGCCGCTGGTTCTGGTGCGGGTGCCGGAGCTGGTTATGGAGCTGCTTCTGGTGCTGGTGCCGGTGCTGGGGCTGGTGCCGGAGCTGGTTATGGAACTGGTGCAGGTGCAGGTGCCGGAGCTGGTTATGGAGCTGGTGCAGGTGCAGGTGCCGGAGCTGGTTATGGGGCTGGTGCAGGTGCAGGTGCCGGAGCTGGTTATGGAGCTGGTGCAGGTGCAGGTGCCGGAGCTGGTTATGGGGCTGGTGCAGGTGCAGGTGCCGGAGCTGGTTATGGAGCTGGTGCGGGTGCCGGTGCCGGAGCTGGTTATGGAGCTGCCTCTGGTGCTGGTGCTGGCGCTGGGTACGGACAAGGAGTAGGAAGCGGAGCTGCTTCTGGA…	14319
L91	GGTGCAGGAGCTGGTGCAGGTGCTGCCGCTGGTTCTGGTGCGGGTGCCGGAGCTGGTTATGGAGCTGCTTCTGGTGCTGGTGCCGGTGCTGGGGCTGGTGCCGGAGCTGGTTATGGAACTGGTGCAGGTGCAGGTGCCGGAGCTGGTTATGGAGCTGGTGCAGGTGCAGGTGCCGGAGCTGGTTATGGGGCTGGTGCAGGTGCAGGTGCCGGAGCTGGTTATGGAGCTGGTGCAGGTGCAGGTGCCGGAGCTGGTTATGGGGCTGGTGCAGGTGCAGGTGCCGGAGCTGGTTATGGAGCTGGTGCGGGTGCCGGTGCCGGAGCTGGTTATGGAGCTGCCTCTGGTGCTGGTGCTGGCGCTGGGTACGGACAAGGAGTAGGAAGCGGAGCTGCTTCTGGA…	14319
L102	GGTGCAGGAGCTGGTGCAGGTGCTGCCGCTGGTTCTGGTGCGGGTGCCGGAGCTGGTTATGGAGCTGCTTCTGGTGCTGGTGCCGGTGCTGGGGCTGGTGCCGGAGCTGGTTATGGAACTGGTGCAGGTGCAGGTGCCGGAGCTGGTTATGGAGCTGGTGCAGGTGCAGGTGCCGGAGCTGGTTATGGGGCTGGTGCAGGTGCAGGTGCCGGAGCTGGTTATGGAGCTGGTGCAGGTGCAGGTGCCGGAGCTGGTTATGGGGCTGGTGCAGGTGCAGGTGCCGGAGCTGGTTATGGAGCTGGTGCGGGTGCCGGTGCCGGAGCTGGTTATGGAGCTGCCTCTGGTGCTGGTGCTGGCGCTGGGTACGGACAAGGAGTAGGAAGCGGAGCTGCTTCTGGA…	14319
L109	GGTGCAGGAGCTGGTGCAGGTGCTGCCGCTGGTTCTGGTGCGGGTGCCGGAGCTGGTTATGGAGCTGCTTCTGGTGCTGGTGCCGGTGCTGGGGCTGGTGCCGGAGCTGGTTATGGAACTGGTGCAGGTGCAGGTGCCGGAGCTGGTTATGGAGCTGGTGCAGGTGCAGGTGCCGGAGCTGGTTATGGGGCTGGTGCAGGTGCAGGTGCCGGAGCTGGTTATGGAGCTGGTGCAGGTGCAGGTGCCGGAGCTGGTTATGGGGCTGGTGCAGGTGCAGGTGCCGGAGCTGGTTATGGAGCTGGTGCGGGTGCCGGTGCCGGAGCTGGTTATGGAGCTGCCTCTGGTGCTGGTGCTGGCGCTGGGTACGGACAAGGAGTAGGAAGCGGAGCTGCTTCTGGA…	14319
L113	GGTGCAGGAGCTGGTGCAGGTGCTGCCGCTGGTTCTGGTGCGGGTGCCGGAGCTGGTTATGGAGCTGCTTCTGGTGCTGGTGCCGGTGCTGGGGCTGGTGCCGGAGCTGGTTATGGAACTGGTGCAGGTGCAGGTGCCGGAGCTGGTTATGGAGCTGGTGCAGGTGCAGGTGCCGGAGCTGGTTATGGGGCTGGTGCAGGTGCAGGTGCCGGAGCTGGTTATGGAGCTGGTGCAGGTGCAGGTGCCGGAGCTGGTTATGGGGCTGGTGCAGGTGCAGGTGCCGGAGCTGGTTATGGAGCTGGTGCGGGTGCCGGTGCCGGAGCTGGTTATGGAGCTGCCTCTGGTGCTGGTGCTGGCGCTGGGTACGGACAAGGAGTAGGAAGCGGAGCTGCTTCTGGA…	14319
L172	GGTGCAGGAGCTGGTGCAGGTGCTGCCGCTGGTTCTGGTGCGGGTGCCGGAGCTGGTTATGGAGCTGCTTCTGGTGCTGGTGCCGGTGCTGGGGCTGGTGCCGGAGCTGGTTATGGAACTGGTGCAGGTGCAGGTGCCGGAGCTGGTTATGGAGCTGGTGCAGGTGCAGGTGCCGGAGCTGGTTATGGGGCTGGTGCAGGTGCAGGTGCCGGAGCTGGTTATGGAGCTGGTGCAGGTGCAGGTGCCGGAGCTGGTTATGGGGCTGGTGCAGGTGCAGGTGCCGGAGCTGGTTATGGAGCTGGTGCGGGTGCCGGTGCCGGAGCTGGTTATGGAGCTGCCTCTGGTGCTGGTGCTGGCGCTGGGTACGGACAAGGAGTAGGAAGCGGAGCTGCTTCTGGA…	14319
L173	GGTGCAGGAGCTGGTGCAGGTGCTGCCGCTGGTTCTGGTGCGGGTGCCGGAGCTGGTTATGGAGCTGCTTCTGGTGCTGGTGCCGGTGCTGGGGCTGGTGCCGGAGCTGGTTATGGAACTGGTGCAGGTGCAGGTGCCGGAGCTGGTTATGGAGCTGGTGCAGGTGCAGGTGCCGGAGCTGGTTATGGGGCTGGTGCAGGTGCAGGTGCCGGAGCTGGTTATGGAGCTGGTGCAGGTGCAGGTGCCGGAGCTGGTTATGGGGCTGGTGCAGGTGCAGGTGCCGGAGCTGGTTATGGAGCTGGTGCGGGTGCCGGTGCCGGAGCTGGTTATGGAGCTGCCTCTGGTGCTGGTGCTGGCGCTGGGTACGGACAAGGAGTAGGAAGCGGAGCTGCTTCTGGA…	14319
L174	GGTGCAGGAGCTGGTGCAGGTGCTGCCGCTGGTTCTGGTGCGGGTGCCGGAGCTGGTTATGGAGCTGCTTCTGGTGCTGGTGCCGGTGCTGGGGCTGGTGCCGGAGCTGGTTATGGAACTGGTGCAGGTGCAGGTGCCGGAGCTGGTTATGGAGCTGGTGCAGGTGCAGGTGCCGGAGCTGGTTATGGGGCTGGTGCAGGTGCAGGTGCCGGAGCTGGTTATGGAGCTGGTGCAGGTGCAGGTGCCGGAGCTGGTTATGGGGCTGGTGCAGGTGCAGGTGCCGGAGCTGGTTATGGAGCTGGTGCGGGTGCCGGTGCCGGAGCTGGTTATGGAGCTGCCTCTGGTGCTGGTGCTGGCGCTGGGTACGGACAAGGAGTAGGAAGCGGAGCTGCTTCTGGA…	14319
L176	GGTGCAGGAGCTGGTGCAGGTGCTGCCGCTGGTTCTGGTGCGGGTGCCGGAGCTGGTTATGGAGCTGCTTCTGGTGCTGGTGCCGGTGCTGGGGCTGGTGCCGGAGCTGGTTATGGAACTGGTGCAGGTGCAGGTGCCGGAGCTGGTTATGGAGCTGGTGCAGGTGCAGGTGCCGGAGCTGGTTATGGGGCTGGTGCAGGTGCAGGTGCCGGAGCTGGTTATGGAGCTGGTGCAGGTGCAGGTGCCGGAGCTGGTTATGGGGCTGGTGCAGGTGCAGGTGCCGGAGCTGGTTATGGAGCTGGTGCGGGTGCCGGTGCCGGAGCTGGTTATGGAGCTGCCTCTGGTGCTGGTGCTGGCGCTGGGTACGGACAAGGAGTAGGAAGCGGAGCTGCTTCTGGA…	14319
L178	GGTGCAGGAGCTGGTGCAGGTGCTGCCGCTGGTTCTGGTGCGGGTGCCGGAGCTGGTTATGGAGCTGCTTCTGGTGCTGGTGCCGGTGCTGGGGCTGGTGCCGGAGCTGGTTATGGAACTGGTGCAGGTGCAGGTGCCGGAGCTGGTTATGGAGCTGGTGCAGGTGCAGGTGCCGGAGCTGGTTATGGGGCTGGTGCAGGTGCAGGTGCCGGAGCTGGTTATGGAGCTGGTGCAGGTGCAGGTGCCGGAGCTGGTTATGGGGCTGGTGCAGGTGCAGGTGCCGGAGCTGGTTATGGAGCTGGTGCGGGTGCCGGTGCCGGAGCTGGTTATGGAGCTGCCTCTGGTGCTGGTGCTGGCGCTGGGTACGGACAAGGAGTAGGAAGCGGAGCTGCTTCTGGA…	14319
L182	GGTGCAGGAGCTGGTGCAGGTGCTGCCGCTGGTTCTGGTGCGGGTGCCGGAGCTGGTTATGGAGCTGCTTCTGGTGCTGGTGCCGGTGCTGGGGCTGGTGCCGGAGCTGGTTATGGAACTGGTGCAGGTGCAGGTGCCGGAGCTGGTTATGGAGCTGGTGCAGGTGCAGGTGCCGGAGCTGGTTATGGGGCTGGTGCAGGTGCAGGTGCCGGAGCTGGTTATGGAGCTGGTGCAGGTGCAGGTGCCGGAGCTGGTTATGGGGCTGGTGCAGGTGCAGGTGCCGGAGCTGGTTATGGAGCTGGTGCGGGTGCCGGTGCCGGAGCTGGTTATGGAGCTGCCTCTGGTGCTGGTGCTGGCGCTGGGTACGGACAAGGAGTAGGAAGCGGAGCTGCTTCTGGA…	14319
L183	GGTGCAGGAGCTGGTGCAGGTGCTGCCGCTGGTTCTGGTGCGGGTGCCGGAGCTGGTTATGGAGCTGCTTCTGGTGCTGGTGCCGGTGCTGGGGCTGGTGCCGGAGCTGGTTATGGAACTGGTGCAGGTGCAGGTGCCGGAGCTGGTTATGGAGCTGGTGCAGGTGCAGGTGCCGGAGCTGGTTATGGGGCTGGTGCAGGTGCAGGTGCCGGAGCTGGTTATGGAGCTGGTGCAGGTGCAGGTGCCGGAGCTGGTTATGGGGCTGGTGCAGGTGCAGGTGCCGGAGCTGGTTATGGAGCTGGTGCGGGTGCCGGTGCCGGAGCTGGTTATGGAGCTGCCTCTGGTGCTGGTGCTGGCGCTGGGTACGGACAAGGAGTAGGAAGCGGAGCTGCTTCTGGA…	14319
L200	GGTGCAGGAGCTGGTGCAGGTGCTGCCGCTGGTTCTGGTGCGGGTGCCGGAGCTGGTTATGGAGCTGCTTCTGGTGCTGGTGCCGGTGCTGGGGCTGGTGCCGGAGCTGGTTATGGAACTGGTGCAGGTGCAGGTGCCGGAGCTGGTTATGGAGCTGGTGCAGGTGCAGGTGCCGGAGCTGGTTATGGGGCTGGTGCAGGTGCAGGTGCCGGAGCTGGTTATGGAGCTGGTGCAGGTGCAGGTGCCGGAGCTGGTTATGGGGCTGGTGCAGGTGCAGGTGCCGGAGCTGGTTATGGAGCTGGTGCGGGTGCCGGTGCCGGAGCTGGTTATGGAGCTGCCTCTGGTGCTGGTGCTGGCGCTGGGTACGGACAAGGAGTAGGAAGCGGAGCTGCTTCTGGA…	14319
L214	GGTGCAGGAGCTGGTGCAGGTGCTGCCGCTGGTTCTGGTGCGGGTGCCGGAGCTGGTTATGGAGCTGCTTCTGGTGCTGGTGCCGGTGCTGGGGCTGGTGCCGGAGCTGGTTATGGAACTGGTGCAGGTGCAGGTGCCGGAGCTGGTTATGGAGCTGGTGCAGGTGCAGGTGCCGGAGCTGGTTATGGGGCTGGTGCAGGTGCAGGTGCCGGAGCTGGTTATGGAGCTGGTGCAGGTGCAGGTGCCGGAGCTGGTTATGGGGCTGGTGCAGGTGCAGGTGCCGGAGCTGGTTATGGAGCTGGTGCGGGTGCCGGTGCCGGAGCTGGTTATGGAGCTGCCTCTGGTGCTGGTGCTGGCGCTGGGTACGGACAAGGAGTAGGAAGCGGAGCTGCTTCTGGA…	14319
L184	GGTGCAGGAGCTGGTGCAGGTGCTGCCGCTGGTTCTGGTGCGGGTGCCGGAGCTGGTTATGGAGCTGCTTCTGGTGCTGGTGCCGGTGCTGGGGCTGGTGCCGGAGCTGGTTATGGAACTGGTGCAGGTGCAGGTGCCGGAGCTGGTTATGGAGCTGGTGCAGGTGCAGGTGCCGGAGCTGGTTATGGGGCTGGTGCAGGTGCAGGTGCCGGAGCTGGTTATGGAGCTGGTGCAGGTGCAGGTGCCGGAGCTGGTTATGGGGCTGGTGCAGGTGCAGGTGCCGGAGCTGGTTATGGAGCTGGTGCGGGTGCCGGTGCCGGAGCTGGTTATGGAGCTGCCTCTGGTGCTGGTGCTGGCGCTGGGTACGGACAAGGAGTAGGAAGCGGAGCTGCTTCTGGA…	14319
L48	GGTGCAGGAGCTGGTGCAGGTGCTGCCGCTGGTTCTGGTGCGGGTGCCGGAGCTGGTTATGGAGCTGCTTCTGGTGCTGGTGCCGGTGCTGGGGCTGGTGCCGGAGCTGGTTATGGAACTGGTGCAGGTGCAGGTGCCGGAGCTGGTTATGGAGCTGGTGCAGGTGCAGGTGCCGGAGCTGGTTATGGGGCTGGTGCAGGTGCAGGTGCCGGAGCTGGTTATGGAGCTGGTGCAGGTGCAGGTGCCGGAGCTGGTTATGGGGCTGGTGCAGGTGCAGGTGCCGGAGCTGGTTATGGAGCTGGTGCGGGTGCCGGTGCCGGAGCTGGTTATGGAGCTGCCTCTGGTGCTGGTGCTGGCGCTGGGTACGGACAAGGAGTAGGAAGCGGAGCTGCTTCTGGA…	14274
L106	GGTGCAGGAGCTGGTGCAGGTGCTGCCGCTGGTTCTGGTGCGGGTGCCGGAGCTGGTTATGGAGCTGCTTCTGGTGCTGGTGCCGGTGCTGGGGCTGGTGCCGGAGCTGGTTATGGAACTGGTGCAGGTGCAGGTGCCGGAGCTGGTTATGGAGCTGGTGCAGGTGCAGGTGCCGGAGCTGGTTATGGGGCTGGTGCAGGTGCAGGTGCCGGAGCTGGTTATGGAGCTGGTGCAGGTGCAGGTGCCGGAGCTGGTTATGGGGCTGGTGCAGGTGCAGGTGCCGGAGCTGGTTATGGAGCTGGTGCGGGTGCCGGTGCCGGAGCTGGTTATGGAGCTGCCTCTGGTGCTGGTGCTGGCGCTGGGTACGGACAAGGAGTAGGAAGCGGAGCTGCTTCTGGA…	14265
L49	GGTGCAGGAGCTGGTGCAGGTGCTGCCGCTGGTTCTGGTGCGGGTGCCGGAGCTGGTTATGGAGCTGCTTCTGGTGCTGGTGCCGGTGCTGGGGCTGGTGCCGGAGCTGGTTATGGAACTGGTGCAGGTGCAGGTGCCGGAGCTGGTTATGGAGCTGGTGCAGGTGCAGGTGCCGGAGCTGGTTATGGGGCTGGTGCAGGTGCAGGTGCCGGAGCTGGTTATGGAGCTGGTGCAGGTGCAGGTGCCGGAGCTGGTTATGGGGCTGGTGCAGGTGCAGGTGCCGGAGCTGGTTATGGAGCTGGTGCGGGTGCCGGTGCCGGAGCTGGTTATGGAGCTGCCTCTGGTGCTGGTGCTGGCGCTGGGTACGGACAAGGAGTAGGAAGCGGAGCTGCTTCTGGA…	14085
L80	GGTGCAGGAGCTGGTGCAGGTGCTGCCGCTGGTTCTGGTGCGGGTGCCGGAGCTGGTTATGGAGCTGCTTCTGGTGCTGGTGCCGGTGCTGGGGCTGGTGCCGGAGCTGGTTATGGAACTGGTGCAGGTGCAGGTGCCGGAGCTGGTTATGGAGCTGGTGCAGGTGCAGGTGCCGGAGCTGGTTATGGGGCTGGTGCAGGTGCAGGTGCCGGAGCTGGTTATGGAGCTGGTGCAGGTGCAGGTGCCGGAGCTGGTTATGGGGCTGGTGCAGGTGCAGGTGCCGGAGCTGGTTATGGAGCTGGTGCGGGTGCCGGTGCCGGAGCTGGTTATGGAGCTGCCTCTGGTGCTGGTGCTGGCGCTGGGTACGGACAAGGAGTAGGAAGCGGAGCTGCTTCTGGA…	14046
L81	GGTGCAGGAGCTGGTGCAGGTGCTGCCGCTGGTTCTGGTGCGGGTGCCGGAGCTGGTTATGGAGCTGCTTCTGGTGCTGGTGCCGGTGCTGGGGCTGGTGCCGGAGCTGGTTATGGAACTGGTGCAGGTGCAGGTGCCGGAGCTGGTTATGGAGCTGGTGCAGGTGCAGGTGCCGGAGCTGGTTATGGGGCTGGTGCAGGTGCAGGTGCCGGAGCTGGTTATGGAGCTGGTGCAGGTGCAGGTGCCGGAGCTGGTTATGGGGCTGGTGCAGGTGCAGGTGCCGGAGCTGGTTATGGAGCTGGTGCGGGTGCCGGTGCCGGAGCTGGTTATGGAGCTGCCTCTGGTGCTGGTGCTGGCGCTGGGTACGGACAAGGAGTAGGAAGCGGAGCTGCTTCTGGA…	14046
L36	GGTGCAGGAGCTGGTGCAGGTGCTGCCGCTGGTTCTGGTGCGGGTGCCGGAGCTGGTTATGGAGCTGCTTCTGGTGCTGGTGCCGGTGCTGGGGCTGGTGCCGGAGCTGGTTATGGAACTGGTGCAGGTGCAGGTGCCGGAGCTGGTTATGGAGCTGGTGCAGGTGCAGGTGCCGGAGCTGGTTATGGGGCTGGTGCAGGTGCAGGTGCCGGAGCTGGTTATGGAGCTGGTGCAGGTGCAGGTGCCGGAGCTGGTTATGGGGCTGGTGCAGGTGCAGGTGCCGGAGCTGGTTATGGAGCTGGTGCGGGTGCCGGTGCCGGAGCTGGTTATGGAGCTGCCTCTGGTGCTGGTGCTGGCGCTGGGTACGGACAAGGAGTAGGAAGCGGAGCTGCTTCTGGA…	14031
L165	GGTGCAGGAGCTGGTGCAGGTGCTGCCGCTGGTTCTGGTGCGGGTGCCGGAGCTGGTTATGGAGCTGCTTCTGGTGCTGGTGCCGGTGCTGGGGCTGGTGCCGGAGCTGGTTATGGAACTGGTGCAGGTGCAGGTGCCGGAGCTGGTTATGGAGCTGGTGCAGGTGCAGGTGCCGGAGCTGGTTATGGGGCTGGTGCAGGTGCAGGTGCCGGAGCTGGTTATGGAGCTGGTGCAGGTGCAGGTGCCGGAGCTGGTTATGGGGCTGGTGCAGGTGCAGGTGCCGGAGCTGGTTATGGAGCTGGTGCAGGTGCAGGTGCCGGAGCTGGTTATGGGGCTGGTGCAGGTGCAGGTGCCGGAGCTGGTTATGGAGCTGGTGCGGGTGCCGGTGCCGGAGCTGGT…	13824
L56	GGTGCAGGAGCTGGTGCAGGTGCTGCCGCTGGTTCTGGTGCGGGTGCCGGAGCTGGTTATGGAGCTGCTTCTGGTGCTGGTGCCGGTGCTGGGGCTGGTGCCGGAGCTGGTTATGGAACTGGTGCAGGTGCAGGTGCCGGAGCTGGTTATGGAGCTGGTGCAGGTGCAGGTGCCGGAGCTGGTTATGGGGCTGGTGCAGGTGCAGGTGCCGGAGCTGGTTATGGAGCTGGTGCAGGTGCAGGTGCCGGAGCTGGTTATGGGGCTGGTGCAGGTGCAGGTGCCGGAGCTGGTTATGGAGCTGGTGCGGGTGCCGGTGCCGGAGCTGGTTATGGAGCTGCCTCTGGTGCTGGTGCTGGCGCTGGGTACGGACAAGGAGTAGGAAGCGGAGCTGCTTCTGGA…	13812
L77	GGTGCAGGAGCTGGTGCAGGTGCTGCCGCTGGTTCTGGTGCGGGTGCCGGAGCTGGTTATGGAGCTGCTTCTGGTGCTGGTGCCGGTGCTGGGGCTGGTGCCGGAGCTGGTTATGGAACTGGTGCAGGTGCAGGTGCCGGAGCTGGTTATGGAGCTGGTGCAGGTGCAGGTGCCGGAGCTGGTTATGGGGCTGGTGCAGGTGCAGGTGCCGGAGCTGGTTATGGAGCTGGTGCAGGTGCAGGTGCCGGAGCTGGTTATGGGGCTGGTGCAGGTGCAGGTGCCGGAGCTGGTTATGGAGCTGGTGCGGGTGCCGGTGCCGGAGCTGGTTATGGAGCTGCCTCTGGTGCTGGTGCTGGCGCTGGGTACGGACAAGGAGTAGGAAGCGGAGCTGCTTCTGGA…	13768
L28	GGTGCAGGAGCTGGTGCAGGTGCTGCCGCTGGTTCTGGTGCGGGTGCCGGAGCTGGTTATGGAGCTGCTTCTGGTGCTGGTGCCGGTGCTGGGGCTGGTGCCGGAGCTGGTTATGGAACTGGTGCAGGTGCAGGTGCCGGAGCTGGTTATGGAGCTGGTGCAGGTGCAGGTGCCGGAGCTGGTTATGGGGCTGGTGCAGGTGCAGGTGCCGGAGCTGGTTATGGAGCTGGTGCAGGTGCAGGTGCCGGAGCTGGTTATGGGGCTGGTGCAGGTGCAGGTGCCGGAGCTGGTTATGGAGCTGGTGCGGGTGCCGGTGCCGGAGCTGGTTATGGAGCTGCCTCTGGTGCTGGTGCTGGCGCTGGGTACGGACAAGGAGTAGGAAGCGGAGCTGCTTCTGGA…	13767
L29	GGTGCAGGAGCTGGTGCAGGTGCTGCCGCTGGTTCTGGTGCGGGTGCCGGAGCTGGTTATGGAGCTGCTTCTGGTGCTGGTGCCGGTGCTGGGGCTGGTGCCGGAGCTGGTTATGGAACTGGTGCAGGTGCAGGTGCCGGAGCTGGTTATGGAGCTGGTGCAGGTGCAGGTGCCGGAGCTGGTTATGGGGCTGGTGCAGGTGCAGGTGCCGGAGCTGGTTATGGAGCTGGTGCAGGTGCAGGTGCCGGAGCTGGTTATGGGGCTGGTGCAGGTGCAGGTGCCGGAGCTGGTTATGGAGCTGGTGCGGGTGCCGGTGCCGGAGCTGGTTATGGAGCTGCCTCTGGTGCTGGTGCTGGCGCTGGGTACGGACAAGGAGTAGGAAGCGGAGCTGCTTCTGGA…	13767
L30	GGTGCAGGAGCTGGTGCAGGTGCTGCCGCTGGTTCTGGTGCGGGTGCCGGAGCTGGTTATGGAGCTGCTTCTGGTGCTGGTGCCGGTGCTGGGGCTGGTGCCGGAGCTGGTTATGGAACTGGTGCAGGTGCAGGTGCCGGAGCTGGTTATGGAGCTGGTGCAGGTGCAGGTGCCGGAGCTGGTTATGGGGCTGGTGCAGGTGCAGGTGCCGGAGCTGGTTATGGAGCTGGTGCAGGTGCAGGTGCCGGAGCTGGTTATGGGGCTGGTGCAGGTGCAGGTGCCGGAGCTGGTTATGGAGCTGGTGCGGGTGCCGGTGCCGGAGCTGGTTATGGAGCTGCCTCTGGTGCTGGTGCTGGCGCTGGGTACGGACAAGGAGTAGGAAGCGGAGCTGCTTCTGGA…	13767
L96	GGTGCAGGAGCTGGTGCAGGTGCTGCCGCTGGTTCTGGTGCGGGTGCCGGAGCTGGTTATGGAGCTGCTTCTGGTGCTGGTGCCGGTGCTGGGGCTGGTGCCGGAGCTGGTTATGGAACTGGTGCAGGTGCAGGTGCCGGAGCTGGTTATGGAGCTGGTGCAGGTGCAGGTGCCGGAGCTGGTTATGGGGCTGGTGCAGGTGCAGGTGCCGGAGCTGGTTATGGAGCTGGTGCAGGTGCAGGTGCCGGAGCTGGTTATGGGGCTGGTGCAGGTGCAGGTGCCGGAGCTGGTTATGGAGCTGGTGCGGGTGCCGGTGCCGGAGCTGGTTATGGAGCTGCCTCTGGTGCTGGTGCTGGCGCTGGGTACGGACAAGGAGTAGGAAGCGGAGCTGCTTCTGGA…	13691
L87	GGTGCAGGAGCTGGTGCAGGTGCTGCCGCTGGTTCTGGTGCGGGTGCCGGAGCTGGTTATGGAGCTGCTTCTGGTGCTGGTGCCGGTGCTGGGGCTGGTGCCGGAGCTGGTTATGGAACTGGTGCAGGTGCAGGTGCCGGAGCTGGTTATGGAGCTGGTGCAGGTGCAGGTGCCGGAGCTGGTTATGGGGCTGGTGCAGGTGCAGGTGCCGGAGCTGGTTATGGAGCTGGTGCAGGTGCAGGTGCCGGAGCTGGTTATGGGGCTGGTGCAGGTGCAGGTGCCGGAGCTGGTTATGGAGCTGGTGCGGGTGCCGGTGCCGGAGCTGGTTATGGAGCTGCCTCTGGTGCTGGTGCTGGCGCTGGGTACGGACAAGGAGTAGGAAGCGGAGCTGCTTCTGGA…	13692
L97	GGTGCAGGAGCTGGTGCAGGTGCTGCCGCTGGTTCTGGTGCGGGTGCCGGAGCTGGTTATGGAGCTGCTTCTGGTGCTGGTGCCGGTGCTGGGGCTGGTGCCGGAGCTGGTTATGGAACTGGTGCAGGTGCAGGTGCCGGAGCTGGTTATGGAGCTGGTGCAGGTGCAGGTGCCGGAGCTGGTTATGGGGCTGGTGCAGGTGCAGGTGCCGGAGCTGGTTATGGAGCTGGTGCAGGTGCAGGTGCCGGAGCTGGTTATGGGGCTGGTGCAGGTGCAGGTGCCGGAGCTGGTTATGGAGCTGGTGCGGGTGCCGGTGCCGGAGCTGGTTATGGAGCTGCCTCTGGTGCTGGTGCTGGCGCTGGGTACGGACAAGGAGTAGGAAGCGGAGCTGCTTCTGGA…	13692
L105	GGTGCAGGAGCTGGTGCAGGTGCTGCCGCTGGTTCTGGTGCGGGTGCCGGAGCTGGTTATGGAGCTGCTTCTGGTGCTGGTGCCGGTGCTGGGGCTGGTGCCGGAGCTGGTTATGGAACTGGTGCAGGTGCAGGTGCCGGAGCTGGTTATGGAGCTGGTGCAGGTGCAGGTGCCGGAGCTGGTTATGGGGCTGGTGCAGGTGCAGGTGCCGGAGCTGGTTATGGAGCTGGTGCAGGTGCAGGTGCCGGAGCTGGTTATGGGGCTGGTGCAGGTGCAGGTGCCGGAGCTGGTTATGGAGCTGGTGCGGGTGCCGGTGCCGGAGCTGGTTATGGAGCTGCCTCTGGTGCTGGTGCTGGCGCTGGGTACGGACAAGGAGTAGGAAGCGGAGCTGCTTCTGGA…	13692
L201	GGTGCAGGAGCTGGTGCAGGTGCTGCCGCTGGTTCTGGTGCGGGTGCCGGAGCTGGTTATGGAGCTGCTTCTGGTGCTGGTGCCGGTGCTGGGGCTGGTGCCGGAGCTGGTTATGGAACTGGTGCAGGTGCAGGTGCCGGAGCTGGTTATGGAGCTGGTGCAGGTGCAGGTGCCGGAGCTGGTTATGGGGCTGGTGCAGGTGCAGGTGCCGGAGCTGGTTATGGAGCTGGTGCAGGTGCAGGTGCCGGAGCTGGTTATGGGGCTGGTGCAGGTGCAGGTGCCGGAGCTGGTTATGGAGCTGGTGCGGGTGCCGGTGCCGGAGCTGGTTATGGAGCTGCCTCTGGTGCTGGTGCTGGCGCTGGGTACGGACAAGGAGTAGGAAGCGGAGCTGCTTCTGGA…	13692
L208	GGTGCAGGAGCTGGTGCAGGTGCTGCCGCTGGTTCTGGTGCGGGTGCCGGAGCTGGTTATGGAGCTGCTTCTGGTGCTGGTGCCGGTGCTGGGGCTGGTGCCGGAGCTGGTTATGGAACTGGTGCAGGTGCAGGTGCCGGAGCTGGTTATGGAGCTGGTGCAGGTGCAGGTGCCGGAGCTGGTTATGGGGCTGGTGCAGGTGCAGGTGCCGGAGCTGGTTATGGAGCTGGTGCAGGTGCAGGTGCCGGAGCTGGTTATGGGGCTGGTGCAGGTGCAGGTGCCGGAGCTGGTTATGGAGCTGGTGCGGGTGCCGGTGCCGGAGCTGGTTATGGAGCTGCCTCTGGTGCTGGTGCTGGCGCTGGGTACGGACAAGGAGTAGGAAGCGGAGCTGCTTCTGGA…	13692
L94	GGTGCAGGAGCTGGTGCAGGTGCTGCCGCTGGTTCTGGTGCGGGTGCCGGAGCTGGTTATGGAGCTGCTTCTGGTGCTGGTGCCGGTGCTGGGGCTGGTGCCGGAGCTGGTTATGGAACTGGTGCAGGTGCAGGTGCCGGAGCTGGTTATGGAGCTGGTGCAGGTGCAGGTGCCGGAGCTGGTTATGGGGCTGGTGCAGGTGCAGGTGCCGGAGCTGGTTATGGAGCTGGTGCAGGTGCAGGTGCCGGAGCTGGTTATGGGGCTGGTGCAGGTGCAGGTGCCGGAGCTGGTTATGGAGCTGGTGCGGGTGCCGGTGCCGGAGCTGGTTATGGAGCTGCCTCTGGTGCTGGTGCTGGCGCTGGGTACGGACAAGGAGTAGGAAGCGGAGCTGCTTCTGGA…	13692
L179	GGTGCAGGAGCTGGTGCAGGTGCTGCCGCTGGTTCTGGTGCGGGTGCCGGAGCTGGTTATGGAGCTGCTTCTGGTGCTGGTGCCGGTGCTGGGGCTGGTGCCGGAGCTGGTTATGGAACTGGTGCAGGTGCAGGTGCCGGAGCTGGTTATGGAGCTGGTGCAGGTGCAGGTGCCGGAGCTGGTTATGGGGCTGGTGCAGGTGCAGGTGCCGGAGCTGGTTATGGAGCTGGTGCAGGTGCAGGTGCCGGAGCTGGTTATGGGGCTGGTGCAGGTGCAGGTGCCGGAGCTGGTTATGGAGCTGGTGCGGGTGCCGGTGCCGGAGCTGGTTATGGAGCTGCCTCTGGTGCTGGTGCTGGCGCTGGGTACGGACAAGGAGTAGGAAGCGGAGCTGCTTCTGGA…	13689
L180	GGTGCAGGAGCTGGTGCAGGTGCTGCCGCTGGTTCTGGTGCGGGTGCCGGAGCTGGTTATGGAGCTGCTTCTGGTGCTGGTGCCGGTGCTGGGGCTGGTGCCGGAGCTGGTTATGGAACTGGTGCAGGTGCAGGTGCCGGAGCTGGTTATGGAGCTGGTGCAGGTGCAGGTGCCGGAGCTGGTTATGGGGCTGGTGCAGGTGCAGGTGCCGGAGCTGGTTATGGAGCTGGTGCAGGTGCAGGTGCCGGAGCTGGTTATGGGGCTGGTGCAGGTGCAGGTGCCGGAGCTGGTTATGGAGCTGGTGCGGGTGCCGGTGCCGGAGCTGGTTATGGAGCTGCCTCTGGTGCTGGTGCTGGCGCTGGGTACGGACAAGGAGTAGGAAGCGGAGCTGCTTCTGGA…	13689
L193	GGTGCAGGAGCTGGTGCAGGTGCTGCCGCTGGTTCTGGTGCGGGTGCCGGAGCTGGTTATGGAGCTGCTTCTGGTGCTGGTGCCGGTGCTGGGGCTGGTGCCGGAGCTGGTTATGGAACTGGTGCAGGTGCAGGTGCCGGAGCTGGTTATGGAGCTGGTGCAGGTGCAGGTGCCGGAGCTGGTTATGGGGCTGGTGCAGGTGCAGGTGCCGGAGCTGGTTATGGAGCTGGTGCAGGTGCAGGTGCCGGAGCTGGTTATGGGGCTGGTGCAGGTGCAGGTGCCGGAGCTGGTTATGGAGCTGGTGCGGGTGCCGGTGCCGGAGCTGGTTATGGAGCTGCCTCTGGTGCTGGTGCTGGCGCTGGGTACGGACAAGGAGTAGGAAGCGGAGCTGCTTCTGGA…	13689
L92	GGTGCAGGAGCTGGTGCAGGTGCTGCCGCTGGTTCTGGTGCGGGTGCCGGAGCTGGTTATGGAGCTGCTTCTGGTGCTGGTGCCGGTGCTGGGGCTGGTGCCGGAGCTGGTTATGGAACTGGTGCAGGTGCAGGTGCCGGAGCTGGTTATGGAGCTGGTGCAGGTGCAGGTGCCGGAGCTGGTTATGGGGCTGGTGCAGGTGCAGGTGCCGGAGCTGGTTATGGAGCTGGTGCAGGTGCAGGTGCCGGAGCTGGTTATGGGGCTGGTGCAGGTGCAGGTGCCGGAGCTGGTTATGGAGCTGGTGCGGGTGCCGGTGCCGGAGCTGGTTATGGAGCTGCCTCTGGTGCTGGTGCTGGCGCTGGGTACGGACAAGGAGTAGGAAGCGGAGCTGCTTCTGGA…	13689
L98	GGTGCAGGAGCTGGTGCAGGTGCTGCCGCTGGTTCTGGTGCGGGTGCCGGAGCTGGTTATGGAGCTGCTTCTGGTGCTGGTGCCGGTGCTGGGGCTGGTGCCGGAGCTGGTTATGGAACTGGTGCAGGTGCAGGTGCCGGAGCTGGTTATGGAGCTGGTGCAGGTGCAGGTGCCGGAGCTGGTTATGGGGCTGGTGCAGGTGCAGGTGCCGGAGCTGGTTATGGAGCTGGTGCAGGTGCAGGTGCCGGAGCTGGTTATGGGGCTGGTGCAGGTGCAGGTGCCGGAGCTGGTTATGGAGCTGGTGCGGGTGCCGGTGCCGGAGCTGGTTATGGAGCTGCCTCTGGTGCTGGTGCTGGCGCTGGGTACGGACAAGGAGTAGGAAGCGGAGCTGCTTCTGGA…	13689
L71	GGTGCAGGAGCTGGTGCAGGTGCTGCCGCTGGTTCTGGTGCGGGTGCCGGAGCTGGTTATGGAGCTGCTTCTGGTGCTGGTGCCGGTGCTGGGGCTGGTGCCGGAGCTGGTTATGGAACTGGTGCAGGTGCAGGTGCCGGAGCTGGTTATGGAGCTGGTGCAGGTGCAGGTGCCGGAGCTGGTTATGGGGCTGGTGCAGGTGCAGGTGCCGGAGCTGGTTATGGAGCTGGTGCAGGTGCAGGTGCCGGAGCTGGTTATGGGGCTGGTGCAGGTGCAGGTGCCGGAGCTGGTTATGGAGCTGGTGCGGGTGCCGGTGCCGGAGCTGGTTATGGAGCTGCCTCTGGTGCTGGTGCTGGCGCTGGGTACGGACAAGGAGTAGGAAGCGGAGCTGCTTCTGGA…	13689
L75	GGTGCAGGAGCTGGTGCAGGTGCTGCCGCTGGTTCTGGTGCGGGTGCCGGAGCTGGTTATGGAGCTGCTTCTGGTGCTGGTGCCGGTGCTGGGGCTGGTGCCGGAGCTGGTTATGGAACTGGTGCAGGTGCAGGTGCCGGAGCTGGTTATGGAGCTGGTGCAGGTGCAGGTGCCGGAGCTGGTTATGGGGCTGGTGCAGGTGCAGGTGCCGGAGCTGGTTATGGAGCTGGTGCAGGTGCAGGTGCCGGAGCTGGTTATGGGGCTGGTGCAGGTGCAGGTGCCGGAGCTGGTTATGGAGCTGGTGCGGGTGCCGGTGCCGGAGCTGGTTATGGAGCTGCCTCTGGTGCTGGTGCTGGCGCTGGGTACGGACAAGGAGTAGGAAGCGGAGCTGCTTCTGGA…	13689
L47	GGTGCAGGAGCTGGTGCAGGTGCTGCCGCTGGTTCTGGTGCGGGTGCCGGAGCTGGTTATGGAGCTGCTTCTGGTGCTGGTGCCGGTGCTGGGGCTGGTGCCGGAGCTGGTTATGGAACTGGTGCAGGTGCAGGTGCCGGAGCTGGTTATGGAGCTGGTGCAGGTGCAGGTGCCGGAGCTGGTTATGGGGCTGGTGCAGGTGCAGGTGCCGGAGCTGGTTATGGAGCTGGTGCAGGTGCAGGTGCCGGAGCTGGTTATGGGGCTGGTGCAGGTGCAGGTGCCGGAGCTGGTTATGGAGCTGGTGCGGGTGCCGGTGCCGGAGCTGGTTATGGAGCTGCCTCTGGTGCTGGTGCTGGCGCTGGGTACGGACAAGGAGTAGGAAGCGGAGCTGCTTCTGGA…	13689
L70	GGTGCAGGAGCTGGTGCAGGTGCTGCCGCTGGTTCTGGTGCGGGTGCCGGAGCTGGTTATGGAGCTGCTTCTGGTGCTGGTGCCGGTGCTGGGGCTGGTGCCGGAGCTGGTTATGGAACTGGTGCAGGTGCAGGTGCCGGAGCTGGTTATGGAGCTGGTGCAGGTGCAGGTGCCGGAGCTGGTTATGGGGCTGGTGCAGGTGCAGGTGCCGGAGCTGGTTATGGAGCTGGTGCAGGTGCAGGTGCCGGAGCTGGTTATGGGGCTGGTGCAGGTGCAGGTGCCGGAGCTGGTTATGGAGCTGGTGCGGGTGCCGGTGCCGGAGCTGGTTATGGAGCTGCCTCTGGTGCTGGTGCTGGCGCTGGGTACGGACAAGGAGTAGGAAGCGGAGCTGCTTCTGGA…	13671
L60	GGTGCAGGAGCTGGTGCAGGTGCTGCCGCTGGTTCTGGTGCGGGTGCCGGAGCTGGTTATGGAGCTGCTTCTGGTGCTGGTGCCGGTGCTGGGGCTGGTGCCGGAGCTGGTTATGGAACTGGTGCAGGTGCAGGTGCCGGAGCTGGTTATGGAGCTGGTGCAGGTGCAGGTGCCGGAGCTGGTTATGGGGCTGGTGCAGGTGCAGGTGCCGGAGCTGGTTATGGAGCTGGTGCAGGTGCAGGTGCCGGAGCTGGTTATGGGGCTGGTGCAGGTGCAGGTGCCGGAGCTGGTTATGGAGCTGGTGCGGGTGCCGGTGCCGGAGCTGGTTATGGAGCTGCCTCTGGTGCTGGTGCTGGCGCTGGGTACGGACAAGGAGTAGGAAGCGGAGCTGCTTCTGGA…	13539
L64	GGTGCAGGAGCTGGTGCAGGTGCTGCCGCTGGTTCTGGTGCGGGTGCCGGAGCTGGTTATGGAGCTGCTTCTGGTGCTGGTGCCGGTGCTGGGGCTGGTGCCGGAGCTGGTTATGGAACTGGTGCAGGTGCAGGTGCCGGAGCTGGTTATGGAGCTGGTGCAGGTGCAGGTGCCGGAGCTGGTTATGGGGCTGGTGCAGGTGCAGGTGCCGGAGCTGGTTATGGAGCTGGTGCAGGTGCAGGTGCCGGAGCTGGTTATGGGGCTGGTGCAGGTGCAGGTGCCGGAGCTGGTTATGGAGCTGGTGCGGGTGCCGGTGCCGGAGCTGGTTATGGAGCTGCCTCTGGTGCTGGTGCTGGCGCTGGGTACGGACAAGGAGTAGGAAGCGGAGCTGCTTCTGGA…	13539
L181	GGTGCAGGAGCTGGTGCAGGTGCTGCCGCTGGTTCTGGTGCGGGTGCCGGAGCTGGTTATGGAGCTGCTTCTGGTGCTGGTGCCGGTGCTGGGGCTGGTGCCGGAGCTGGTTATGGAACTGGTGCAGGTGCAGGTGCCGGAGCTGGTTATGGAGCTGGTGCAGGTGCAGGTGCCGGAGCTGGTTATGGGGCTGGTGCAGGTGCAGGTGCCGGAGCTGGTTATGGAGCTGGTGCAGGTGCAGGTGCCGGAGCTGGTTATGGGGCTGGTGCAGGTGCAGGTGCCGGAGCTGGTTATGGAGCTGGTGCGGGTGCCGGTGCCGGAGCTGGTTATGGAGCTGCCTCTGGTGCTGGTGCTGGCGCTGGGTACGGACAAGGAGTAGGAAGCGGAGCTGCTTCTGGA…	13509
L52	GGTGCAGGAGCTGGTGCAGGTGCTGCCGCTGGTTCTGGTGCGGGTGCCGGAGCTGGTTATGGAGCTGCTTCTGGTGCTGGTGCCGGTGCTGGGGCTGGTGCCGGAGCTGGTTATGGAACTGGTGCAGGTGCAGGTGCCGGAGCTGGTTATGGAGCTGGTGCAGGTGCAGGTGCCGGAGCTGGTTATGGGGCTGGTGCAGGTGCAGGTGCCGGAGCTGGTTATGGAGCTGGTGCAGGTGCAGGTGCCGGAGCTGGTTATGGGGCTGGTGCAGGTGCAGGTGCCGGAGCTGGTTATGGAGCTGGTGCGGGTGCCGGTGCCGGAGCTGGTTATGGAGCTGCCTCTGGTGCTGGTGCTGGCGCTGGGTACGGACAAGGAGTAGGAAGCGGAGCTGCTTCTGGA…	13450
L39	GGTGCAGGAGCTGGTGCAGGTGCTGCCGCTGGTTCTGGTGCGGGTGCCGGAGCTGGTTATGGAGCTGCTTCTGGTGCTGGTGCCGGTGCTGGGGCTGGTGCCGGAGCTGGTTATGGAACTGGTGCAGGTGCAGGTGCCGGAGCTGGTTATGGAGCTGGTGCAGGTGCAGGTGCCGGAGCTGGTTATGGGGCTGGTGCAGGTGCAGGTGCCGGAGCTGGTTATGGAGCTGGTGCAGGTGCAGGTGCCGGAGCTGGTTATGGGGCTGGTGCAGGTGCAGGTGCCGGAGCTGGTTATGGAGCTGGTGCGGGTGCCGGTGCCGGAGCTGGTTATGGAGCTGCCTCTGGTGCTGGTGCTGGCGCTGGGTACGGACAAGGAGTAGGAAGCGGAGCTGCTTCTGGA…	13404
L168	GGTGCAGGAGCTGGTGCAGGTGCTGCCGCTGGTTCTGGTGCGGGTGCCGGAGCTGGTTATGGAGCTGCTTCTGGTGCTGGTGCCGGTGCTGGGGCTGGTGCCGGAGCTGGTTATGGAACTGGTGCAGGTGCAGGTGCCGGAGCTGGTTATGGAGCTGGTGCAGGTGCAGGTGCCGGAGCTGGTTATGGGGCTGGTGCAGGTGCAGGTGCCGGAGCTGGTTATGGAGCTGGTGCAGGTGCAGGTGCCGGAGCTGGTTATGGGGCTGGTGCAGGTGCAGGTGCCGGAGCTGGTTATGGAGCTGGTGCAGGTGCAGGTGCCGGAGCTGGTTATGGGGCTGGTGCAGGTGCAGGTGCCGGAGCTGGTTATGGAGCTGGTGCGGGTGCCGGTGCCGGAGCTGGT…	13335
L51	GGTGCAGGAGCTGGTGCAGGTGCTGCCGCTGGTTCTGGTGCGGGTGCCGGAGCTGGTTATGGAGCTGCTTCTGGTGCTGGTGCCGGTGCTGGGGCTGGTGCCGGAGCTGGTTATGGAACTGGTGCAGGTGCAGGTGCCGGAGCTGGTTATGGAGCTGGTGCAGGTGCAGGTGCCGGAGCTGGTTATGGGGCTGGTGCAGGTGCAGGTGCCGGAGCTGGTTATGGAGCTGGTGCAGGTGCAGGTGCCGGAGCTGGTTATGGGGCTGGTGCAGGTGCAGGTGCCGGAGCTGGTTATGGAGCTGGTGCGGGTGCCGGTGCCGGAGCTGGTTATGGAGCTGCCTCTGGTGCTGGTGCTGGCGCTGGGTACGGACAAGGAGTAGGAAGCGGAGCTGCTTCTGGA…	13251
L59	GGTGCAGGAGCTGGTGCAGGTGCTGCCGCTGGTTCTGGTGCGGGTGCCGGAGCTGGTTATGGAGCTGCTTCTGGTGCTGGTGCCGGTGCTGGGGCTGGTGCCGGAGCTGGTTATGGAACTGGTGCAGGTGCAGGTGCCGGAGCTGGTTATGGAGCTGGTGCAGGTGCAGGTGCCGGAGCTGGTTATGGGGCTGGTGCAGGTGCAGGTGCCGGAGCTGGTTATGGAGCTGGTGCAGGTGCAGGTGCCGGAGCTGGTTATGGGGCTGGTGCAGGTGCAGGTGCCGGAGCTGGTTATGGAGCTGGTGCGGGTGCCGGTGCCGGAGCTGGTTATGGAGCTGCCTCTGGTGCTGGTGCTGGCGCTGGGTACGGACAAGGAGTAGGAAGCGGAGCTGCTTCTGGA…	13251
L197	GGTGCAGGAGCTGGTGCAGGTGCTGCCGCTGGTTCTGGTGCGGGTGCCGGAGCTGGTTATGGAGCTGCTTCTGGTGCTGGTGCCGGTGCTGGGGCTGGTGCCGGAGCTGGTTATGGAACTGGTGCAGGTGCAGGTGCCGGAGCTGGTTATGGAGCTGGTGCAGGTGCAGGTGCCGGAGCTGGTTATGGGGCTGGTGCAGGTGCAGGTGCCGGAGCTGGTTATGGAGCTGGTGCAGGTGCAGGTGCCGGAGCTGGTTATGGGGCTGGTGCAGGTGCAGGTGCCGGAGCTGGTTATGGAGCTGGTGCGGGTGCCGGTGCCGGAGCTGGTTATGGAGCTGCCTCTGGTGCTGGTGCTGGCGCTGGGTACGGACAAGGAGTAGGAAGCGGAGCTGCTTCTGGA…	13251
L58	GGTGCAGGAGCTGGTGCAGGTGCTGCCGCTGGTTCTGGTGCGGGTGCCGGAGCTGGTTATGGAGCTGCTTCTGGTGCTGGTGCCGGTGCTGGGGCTGGTGCCGGAGCTGGTTATGGAACTGGTGCAGGTGCAGGTGCCGGAGCTGGTTATGGAGCTGGTGCAGGTGCAGGTGCCGGAGCTGGTTATGGGGCTGGTGCAGGTGCAGGTGCCGGAGCTGGTTATGGAGCTGGTGCAGGTGCAGGTGCCGGAGCTGGTTATGGGGCTGGTGCAGGTGCAGGTGCCGGAGCTGGTTATGGAGCTGGTGCGGGTGCCGGTGCCGGAGCTGGTTATGGAGCTGCCTCTGGTGCTGGTGCTGGCGCTGGGTACGGACAAGGAGTAGGAAGCGGAGCTGCTTCTGGA…	13247
L63	GGTGCAGGAGCTGGTGCAGGTGCTGCCGCTGGTTCTGGTGCGGGTGCCGGAGCTGGTTATGGAGCTGCTTCTGGTGCTGGTGCCGGTGCTGGGGCTGGTGCCGGAGCTGGTTATGGAACTGGTGCAGGTGCAGGTGCCGGAGCTGGTTATGGAGCTGGTGCAGGTGCAGGTGCCGGAGCTGGTTATGGGGCTGGTGCAGGTGCAGGTGCCGGAGCTGGTTATGGAGCTGGTGCAGGTGCAGGTGCCGGAGCTGGTTATGGGGCTGGTGCAGGTGCAGGTGCCGGAGCTGGTTATGGAGCTGGTGCGGGTGCCGGTGCCGGAGCTGGTTATGGAGCTGCCTCTGGTGCTGGTGCTGGCGCTGGGTACGGACAAGGAGTAGGAAGCGGAGCTGCTTCTGGA…	13233
L186	GGTGCAGGAGCTGGTGCAGGTGCTGCCGCTGGTTCTGGTGCGGGTGCCGGAGCTGGTTATGGAGCTGCTTCTGGTGCTGGTGCCGGTGCTGGGGCTGGTGCCGGAGCTGGTTATGGAACTGGTGCAGGTGCAGGTGCCGGAGCTGGTTATGGAGCTGGTGCAGGTGCAGGTGCCGGAGCTGGTTATGGGGCTGGTGCAGGTGCAGGTGCCGGAGCTGGTTATGGAGCTGGTGCAGGTGCAGGTGCCGGAGCTGGTTATGGGGCTGGTGCAGGTGCAGGTGCCGGAGCTGGTTATGGAGCTGGTGCGGGTGCCGGTGCCGGAGCTGGTTATGGAGCTGCCTCTGGTGCTGGTGCTGGCGCTGGGTACGGACAAGGAGTAGGAAGCGGAGCTGCTTCTGGA…	13053
L53	GGTGCAGGAGCTGGTGCAGGTGCTGCCGCTGGTTCTGGTGCGGGTGCCGGAGCTGGTTATGGAGCTGCTTCTGGTGCTGGTGCCGGTGCTGGGGCTGGTGCCGGAGCTGGTTATGGAACTGGTGCAGGTGCAGGTGCCGGAGCTGGTTATGGAGCTGGTGCAGGTGCAGGTGCCGGAGCTGGTTATGGGGCTGGTGCAGGTGCAGGTGCCGGAGCTGGTTATGGAGCTGGTGCAGGTGCAGGTGCCGGAGCTGGTTATGGGGCTGGTGCAGGTGCAGGTGCCGGAGCTGGTTATGGAGCTGGTGCGGGTGCCGGTGCCGGAGCTGGTTATGGAGCTGCCTCTGGTGCTGGTGCTGGCGCTGGGTACGGACAAGGAGTAGGAAGCGGAGCTGCTTCTGGA…	13050
L21	GGTGCAGGAGCTGGTGCAGGTGCTGCCGCTGGTTCTGGTGCGGGTGCCGGAGCTGGTTATGGAGCTGCTTCTGGTGCTGGTGCCGGTGCTGGGGCTGGTGCCGGAGCTGGTTATGGAACTGGTGCAGGTGCAGGTGCCGGAGCTGGTTATGGAGCTGGTGCAGGTGCAGGTGCCGGAGCTGGTTATGGGGCTGGTGCAGGTGCAGGTGCCGGAGCTGGTTATGGAGCTGGTGCAGGTGCAGGTGCCGGAGCTGGTTATGGGGCTGGTGCAGGTGCAGGTGCCGGAGCTGGTTATGGAGCTGGTGCGGGTGCCGGTGCCGGAGCTGGTTATGGAGCTGCCTCTGGTGCTGGTGCTGGCGCTGGGTACGGACAAGGAGTAGGAAGCGGAGCTGCTTCTGGA…	13050
L82	GGTGCAGGAGCTGGTGCAGGTGCTGCCGCTGGTTCTGGTGCGGGTGCCGGAGCTGGTTATGGAGCTGCTTCTGGTGCTGGTGCCGGTGCTGGGGCTGGTGCCGGAGCTGGTTATGGAACTGGTGCAGGTGCAGGTGCCGGAGCTGGTTATGGAGCTGGTGCAGGTGCAGGTGCCGGAGCTGGTTATGGGGCTGGTGCAGGTGCAGGTGCCGGAGCTGGTTATGGAGCTGGTGCAGGTGCAGGTGCCGGAGCTGGTTATGGGGCTGGTGCAGGTGCAGGTGCCGGAGCTGGTTATGGAGCTGGTGCGGGTGCCGGTGCCGGAGCTGGTTATGGAGCTGCCTCTGGTGCTGGTGCTGGCGCTGGGTACGGACAAGGAGTAGGAAGCGGAGCTGCTTCTGGA…	13050
L62	GGTGCAGGAGCTGGTGCAGGTGCTGCCGCTGGTTCTGGTGCGGGTGCCGGAGCTGGTTATGGAGCTGCTTCTGGTGCTGGTGCCGGTGCTGGGGCTGGTGCCGGAGCTGGTTATGGAACTGGTGCAGGTGCAGGTGCCGGAGCTGGTTATGGAGCTGGTGCAGGTGCAGGTGCCGGAGCTGGTTATGGGGCTGGTGCAGGTGCAGGTGCCGGAGCTGGTTATGGAGCTGGTGCAGGTGCAGGTGCCGGAGCTGGTTATGGGGCTGGTGCAGGTGCAGGTGCCGGAGCTGGTTATGGAGCTGGTGCGGGTGCCGGTGCCGGAGCTGGTTATGGAGCTGCCTCTGGTGCTGGTGCTGGCGCTGGGTACGGACAAGGAGTAGGAAGCGGAGCTGCTTCTGGA…	13008
P204	GGTGCAGGAGCTGGTGCAGGTGCTGCCGCTGGTTCTGGTGCGGGTGCCGGAGCTGGTTATGGAGCTGCTTCTGGTGCTGGTGCCGGTGCTGGGGCTGGTGCCGGAGCTGGTTATGGAACTGGTGCAGGTGCAGGTGCCGGAGCTGGTTATGGAGCTGGTGCAGGTGCAGGTGCCGGAGCTGGTTATGGGGCTGGTGCAGGTGCAGGTGCCGGAGCTGGTTATGGAGCTGGTGCAGGTGCAGGTGCCGGAGCTGGTTATGGGGCTGGTGCAGGTGCAGGTGCCGGAGCTGGTTATGGAGCTGGTGCGGGTGCCGGTGCCGGAGCTGGTTATGGAGCTGCCTCTGGTGCTGGTGCTGGCGCTGGGTACGGACAAGGAGTAGGAAGCGGAGCTGCTTCTGGA…	18915
P200	GGTGCAGGAGCTGGTGCAGGTGCTGCCGCTGGTTCTGGTGCGGGTGCCGGAGCTGGTTATGGAGCTGCTTCTGGTGCTGGTGCCGGTGCTGGGGCTGGTGCCGGAGCTGGTTATGGAACTGGTGCAGGTGCAGGTGCCGGAGCTGGTTATGGAGCTGGTGCAGGTGCAGGTGCCGGAGCTGGTTATGGGGCTGGTGCAGGTGCAGGTGCCGGAGCTGGTTATGGAGCTGGTGCAGGTGCAGGTGCCGGAGCTGGTTATGGGGCTGGTGCAGGTGCAGGTGCCGGAGCTGGTTATGGAGCTGGTGCGGGTGCCGGTGCCGGAGCTGGTTATGGAGCTGCCTCTGGTGCTGGTGCTGGCGCTGGGTACGGACAAGGAGTAGGAAGCGGAGCTGCTTCTGGA…	16639
P98	GGTGCAGGAGCTGGTGCAGGTGCTGCCGCTGGTTCTGGTGCGGGTGCCGGAGCTGGTTATGGAGCTGCTTCTGGTGCTGGTGCCGGTGCTGGGGCTGGTGCCGGAGCTGGTTATGGAACTGGTGCAGGTGCAGGTGCCGGAGCTGGTTATGGAGCTGGTGCAGGTGCAGGTGCCGGAGCTGGTTATGGGGCTGGTGCAGGTGCAGGTGCCGGAGCTGGTTATGGAGCTGGTGCAGGTGCAGGTGCCGGAGCTGGTTATGGGGCTGGTGCAGGTGCAGGTGCCGGAGCTGGTTATGGAGCTGGTGCGGGTGCCGGTGCCGGAGCTGGTTATGGAGCTGCCTCTGGTGCTGGTGCTGGCGCTGGGTACGGACAAGGAGTAGGAAGCGGAGCTGCTTCTGGA…	16305
P201	GGTGCAGGAGCTGGTGCAGGTGCTGCCGCTGGTTCTGGTGCGGGTGCCGGAGCTGGTTATGGAGCTGCTTCTGGTGCTGGTGCCGGTGCTGGGGCTGGTGCCGGAGCTGGTTATGGAACTGGTGCAGGTGCAGGTGCCGGAGCTGGTTATGGAGCTGGTGCAGGTGCAGGTGCCGGAGCTGGTTATGGGGCTGGTGCAGGTGCAGGTGCCGGAGCTGGTTATGGAGCTGGTGCAGGTGCAGGTGCCGGAGCTGGTTATGGGGCTGGTGCAGGTGCAGGTGCCGGAGCTGGTTATGGAGCTGGTGCGGGTGCCGGTGCCGGAGCTGGTTATGGAGCTGCCTCTGGTGCTGGTGCTGGCGCTGGGTACGGACAAGGAGTAGGAAGCGGAGCTGCTTCTGGA…	15972
P198	GGTGCAGGAGCTGGTGCAGGTGCTGCCGCTGGTTCTGGTGCGGGTGCCGGAGCTGGTTATGGAGCTGCTTCTGGTGCTGGTGCCGGTGCTGGGGCTGGTGCCGGAGCTGGTTATGGAACTGGTGCAGGTGCAGGTGCCGGAGCTGGTTATGGAGCTGGTGCAGGTGCAGGTGCCGGAGCTGGTTATGGGGCTGGTGCAGGTGCAGGTGCCGGAGCTGGTTATGGAGCTGGTGCAGGTGCAGGTGCCGGAGCTGGTTATGGGGCTGGTGCAGGTGCAGGTGCCGGAGCTGGTTATGGAGCTGGTGCGGGTGCCGGTGCCGGAGCTGGTTATGGAGCTGCCTCTGGTGCTGGTGCTGGCGCTGGGTACGGACAAGGAGTAGGAAGCGGAGCTGCTTCTGGA…	15135
P106	GGTGCAGGAGCTGGTGCAGGTGCTGCCGCTGGTTCTGGTGCGGGTGCCGGAGCTGGTTATGGAGCTGCTTCTGGTGCTGGTGCCGGTGCTGGGGCTGGTGCCGGAGCTGGTTATGGAACTGGTGCAGGTGCAGGTGCCGGAGCTGGTTATGGAGCTGGTGCAGGTGCAGGTGCCGGAGCTGGTTATGGGGCTGGTGCAGGTGCAGGTGCCGGAGCTGGTTATGGAGCTGGTGCAGGTGCAGGTGCCGGAGCTGGTTATGGGGCTGGTGCAGGTGCAGGTGCCGGAGCTGGTTATGGAGCTGGTGCGGGTGCCGGTGCCGGAGCTGGTTATGGAGCTGCCTCTGGTGCTGGTGCTGGCGCTGGGTACGGACAAGGAGTAGGAAGCGGAGCTGCTTCTGGA…	15132
P170	GGTGCAGGAGCTGGTGCAGGTGCTGCCGCTGGTTCTGGTGCGGGTGCCGGAGCTGGTTATGGAGCTGCTTCTGGTGCTGGTGCCGGTGCTGGGGCTGGTGCCGGAGCTGGTTATGGAACTGGTGCAGGTGCAGGTGCCGGAGCTGGTTATGGAGCTGGTGCAGGTGCAGGTGCCGGAGCTGGTTATGGGGCTGGTGCAGGTGCAGGTGCCGGAGCTGGTTATGGAGCTGGTGCAGGTGCAGGTGCCGGAGCTGGTTATGGGGCTGGTGCAGGTGCAGGTGCCGGAGCTGGTTATGGAGCTGGTGCGGGTGCCGGTGCCGGAGCTGGTTATGGAGCTGCCTCTGGTGCTGGTGCTGGCGCTGGGTACGGACAAGGAGTAGGAAGCGGAGCTGCTTCTGGA…	14514
P148	GGTGCAGGAGCTGGTGCAGGTGCTGCCGCTGGTTCTGGTGCGGGTGCCGGAGCTGGTTATGGAGCTGCTTCTGGTGCTGGTGCCGGTGCTGGGGCTGGTGCCGGAGCTGGTTATGGAACTGGTGCAGGTGCAGGTGCCGGAGCTGGTTATGGAGCTGGTGCAGGTGCAGGTGCCGGAGCTGGTTATGGGGCTGGTGCAGGTGCAGGTGCCGGAGCTGGTTATGGAGCTGGTGCAGGTGCAGGTGCCGGAGCTGGTTATGGGGCTGGTGCAGGTGCAGGTGCCGGAGCTGGTTATGGAGCTGGTGCGGGTGCCGGTGCCGGAGCTGGTTATGGAGCTGCCTCTGGTGCTGGTGCTGGCGCTGGGTACGGACAAGGAGTAGGAAGCGGAGCTGCTTCTGGA…	14478
P52	GGTGCAGGAGCTGGTGCAGGTGCTGCCGCTGGTTCTGGTGCGGGTGCCGGAGCTGGTTATGGAGCTGCTTCTGGTGCTGGTGCCGGTGCTGGGGCTGGTGCCGGAGCTGGTTATGGAACTGGTGCAGGTGCAGGTGCCGGAGCTGGTTATGGAGCTGGTGCAGGTGCAGGTGCCGGAGCTGGTTATGGGGCTGGTGCAGGTGCAGGTGCCGGAGCTGGTTATGGAGCTGGTGCAGGTGCAGGTGCCGGAGCTGGTTATGGGGCTGGTGCAGGTGCAGGTGCCGGAGCTGGTTATGGAGCTGGTGCGGGTGCCGGTGCCGGAGCTGGTTATGGAGCTGCCTCTGGTGCTGGTGCTGGCGCTGGGTACGGACAAGGAGTAGGAAGCGGAGCTGCTTCTGGA…	14338
P44	GGTGCAGGAGCTGGTGCAGGTGCTGCCGCTGGTTCTGGTGCGGGTGCCGGAGCTGGTTATGGAGCTGCTTCTGGTGCTGGTGCCGGTGCTGGGGCTGGTGCCGGAGCTGGTTATGGAACTGGTGCAGGTGCAGGTGCCGGAGCTGGTTATGGAGCTGGTGCAGGTGCAGGTGCCGGAGCTGGTTATGGGGCTGGTGCAGGTGCAGGTGCCGGAGCTGGTTATGGAGCTGGTGCAGGTGCAGGTGCCGGAGCTGGTTATGGGGCTGGTGCAGGTGCAGGTGCCGGAGCTGGTTATGGAGCTGGTGCGGGTGCCGGTGCCGGAGCTGGTTATGGAGCTGCCTCTGGTGCTGGTGCTGGCGCTGGGTACGGACAAGGAGTAGGAAGCGGAGCTGCTTCTGGA…	14334
P120	GGTGCAGGAGCTGGTGCAGGTGCTGCCGCTGGTTCTGGTGCGGGTGCCGGAGCTGGTTATGGAGCTGCTTCTGGTGCTGGTGCCGGTGCTGGGGCTGGTGCCGGAGCTGGTTATGGAACTGGTGCAGGTGCAGGTGCCGGAGCTGGTTATGGAGCTGGTGCAGGTGCAGGTGCCGGAGCTGGTTATGGGGCTGGTGCAGGTGCAGGTGCCGGAGCTGGTTATGGAGCTGGTGCAGGTGCAGGTGCCGGAGCTGGTTATGGGGCTGGTGCAGGTGCAGGTGCCGGAGCTGGTTATGGAGCTGGTGCGGGTGCCGGTGCCGGAGCTGGTTATGGAGCTGCCTCTGGTGCTGGTGCTGGCGCTGGGTACGGACAAGGAGTAGGAAGCGGAGCTGCTTCTGGA…	14334
P20	GGTGCAGGAGCTGGTGCAGGTGCTGCCGCTGGTTCTGGTGCGGGTGCCGGAGCTGGTTATGGAGCTGCTTCTGGTGCTGGTGCCGGTGCTGGGGCTGGTGCCGGAGCTGGTTATGGAACTGGTGCAGGTGCAGGTGCCGGAGCTGGTTATGGAGCTGGTGCAGGTGCAGGTGCCGGAGCTGGTTATGGGGCTGGTGCAGGTGCAGGTGCCGGAGCTGGTTATGGAGCTGGTGCAGGTGCAGGTGCCGGAGCTGGTTATGGGGCTGGTGCAGGTGCAGGTGCCGGAGCTGGTTATGGAGCTGGTGCGGGTGCCGGTGCCGGAGCTGGTTATGGAGCTGCCTCTGGTGCTGGTGCTGGCGCTGGGTACGGACAAGGAGTAGGAAGCGGAGCTGCTTCTGGA…	14319
P22	GGTGCAGGAGCTGGTGCAGGTGCTGCCGCTGGTTCTGGTGCGGGTGCCGGAGCTGGTTATGGAGCTGCTTCTGGTGCTGGTGCCGGTGCTGGGGCTGGTGCCGGAGCTGGTTATGGAACTGGTGCAGGTGCAGGTGCCGGAGCTGGTTATGGAGCTGGTGCAGGTGCAGGTGCCGGAGCTGGTTATGGGGCTGGTGCAGGTGCAGGTGCCGGAGCTGGTTATGGAGCTGGTGCAGGTGCAGGTGCCGGAGCTGGTTATGGGGCTGGTGCAGGTGCAGGTGCCGGAGCTGGTTATGGAGCTGGTGCGGGTGCCGGTGCCGGAGCTGGTTATGGAGCTGCCTCTGGTGCTGGTGCTGGCGCTGGGTACGGACAAGGAGTAGGAAGCGGAGCTGCTTCTGGA…	14319
P35	GGTGCAGGAGCTGGTGCAGGTGCTGCCGCTGGTTCTGGTGCGGGTGCCGGAGCTGGTTATGGAGCTGCTTCTGGTGCTGGTGCCGGTGCTGGGGCTGGTGCCGGAGCTGGTTATGGAACTGGTGCAGGTGCAGGTGCCGGAGCTGGTTATGGAGCTGGTGCAGGTGCAGGTGCCGGAGCTGGTTATGGGGCTGGTGCAGGTGCAGGTGCCGGAGCTGGTTATGGAGCTGGTGCAGGTGCAGGTGCCGGAGCTGGTTATGGGGCTGGTGCAGGTGCAGGTGCCGGAGCTGGTTATGGAGCTGGTGCGGGTGCCGGTGCCGGAGCTGGTTATGGAGCTGCCTCTGGTGCTGGTGCTGGCGCTGGGTACGGACAAGGAGTAGGAAGCGGAGCTGCTTCTGGA…	14319
P38	GGTGCAGGAGCTGGTGCAGGTGCTGCCGCTGGTTCTGGTGCGGGTGCCGGAGCTGGTTATGGAGCTGCTTCTGGTGCTGGTGCCGGTGCTGGGGCTGGTGCCGGAGCTGGTTATGGAACTGGTGCAGGTGCAGGTGCCGGAGCTGGTTATGGAGCTGGTGCAGGTGCAGGTGCCGGAGCTGGTTATGGGGCTGGTGCAGGTGCAGGTGCCGGAGCTGGTTATGGAGCTGGTGCAGGTGCAGGTGCCGGAGCTGGTTATGGGGCTGGTGCAGGTGCAGGTGCCGGAGCTGGTTATGGAGCTGGTGCGGGTGCCGGTGCCGGAGCTGGTTATGGAGCTGCCTCTGGTGCTGGTGCTGGCGCTGGGTACGGACAAGGAGTAGGAAGCGGAGCTGCTTCTGGA…	14319
P46	GGTGCAGGAGCTGGTGCAGGTGCTGCCGCTGGTTCTGGTGCGGGTGCCGGAGCTGGTTATGGAGCTGCTTCTGGTGCTGGTGCCGGTGCTGGGGCTGGTGCCGGAGCTGGTTATGGAACTGGTGCAGGTGCAGGTGCCGGAGCTGGTTATGGAGCTGGTGCAGGTGCAGGTGCCGGAGCTGGTTATGGGGCTGGTGCAGGTGCAGGTGCCGGAGCTGGTTATGGAGCTGGTGCAGGTGCAGGTGCCGGAGCTGGTTATGGGGCTGGTGCAGGTGCAGGTGCCGGAGCTGGTTATGGAGCTGGTGCGGGTGCCGGTGCCGGAGCTGGTTATGGAGCTGCCTCTGGTGCTGGTGCTGGCGCTGGGTACGGACAAGGAGTAGGAAGCGGAGCTGCTTCTGGA…	14319
P47	GGTGCAGGAGCTGGTGCAGGTGCTGCCGCTGGTTCTGGTGCGGGTGCCGGAGCTGGTTATGGAGCTGCTTCTGGTGCTGGTGCCGGTGCTGGGGCTGGTGCCGGAGCTGGTTATGGAACTGGTGCAGGTGCAGGTGCCGGAGCTGGTTATGGAGCTGGTGCAGGTGCAGGTGCCGGAGCTGGTTATGGGGCTGGTGCAGGTGCAGGTGCCGGAGCTGGTTATGGAGCTGGTGCAGGTGCAGGTGCCGGAGCTGGTTATGGGGCTGGTGCAGGTGCAGGTGCCGGAGCTGGTTATGGAGCTGGTGCGGGTGCCGGTGCCGGAGCTGGTTATGGAGCTGCCTCTGGTGCTGGTGCTGGCGCTGGGTACGGACAAGGAGTAGGAAGCGGAGCTGCTTCTGGA…	14319
P49	GGTGCAGGAGCTGGTGCAGGTGCTGCCGCTGGTTCTGGTGCGGGTGCCGGAGCTGGTTATGGAGCTGCTTCTGGTGCTGGTGCCGGTGCTGGGGCTGGTGCCGGAGCTGGTTATGGAACTGGTGCAGGTGCAGGTGCCGGAGCTGGTTATGGAGCTGGTGCAGGTGCAGGTGCCGGAGCTGGTTATGGGGCTGGTGCAGGTGCAGGTGCCGGAGCTGGTTATGGAGCTGGTGCAGGTGCAGGTGCCGGAGCTGGTTATGGGGCTGGTGCAGGTGCAGGTGCCGGAGCTGGTTATGGAGCTGGTGCGGGTGCCGGTGCCGGAGCTGGTTATGGAGCTGCCTCTGGTGCTGGTGCTGGCGCTGGGTACGGACAAGGAGTAGGAAGCGGAGCTGCTTCTGGA…	14319
P50	GGTGCAGGAGCTGGTGCAGGTGCTGCCGCTGGTTCTGGTGCGGGTGCCGGAGCTGGTTATGGAGCTGCTTCTGGTGCTGGTGCCGGTGCTGGGGCTGGTGCCGGAGCTGGTTATGGAACTGGTGCAGGTGCAGGTGCCGGAGCTGGTTATGGAGCTGGTGCAGGTGCAGGTGCCGGAGCTGGTTATGGGGCTGGTGCAGGTGCAGGTGCCGGAGCTGGTTATGGAGCTGGTGCAGGTGCAGGTGCCGGAGCTGGTTATGGGGCTGGTGCAGGTGCAGGTGCCGGAGCTGGTTATGGAGCTGGTGCGGGTGCCGGTGCCGGAGCTGGTTATGGAGCTGCCTCTGGTGCTGGTGCTGGCGCTGGGTACGGACAAGGAGTAGGAAGCGGAGCTGCTTCTGGA…	14319
P51	GGTGCAGGAGCTGGTGCAGGTGCTGCCGCTGGTTCTGGTGCGGGTGCCGGAGCTGGTTATGGAGCTGCTTCTGGTGCTGGTGCCGGTGCTGGGGCTGGTGCCGGAGCTGGTTATGGAACTGGTGCAGGTGCAGGTGCCGGAGCTGGTTATGGAGCTGGTGCAGGTGCAGGTGCCGGAGCTGGTTATGGGGCTGGTGCAGGTGCAGGTGCCGGAGCTGGTTATGGAGCTGGTGCAGGTGCAGGTGCCGGAGCTGGTTATGGGGCTGGTGCAGGTGCAGGTGCCGGAGCTGGTTATGGAGCTGGTGCGGGTGCCGGTGCCGGAGCTGGTTATGGAGCTGCCTCTGGTGCTGGTGCTGGCGCTGGGTACGGACAAGGAGTAGGAAGCGGAGCTGCTTCTGGA…	14319
P53	GGTGCAGGAGCTGGTGCAGGTGCTGCCGCTGGTTCTGGTGCGGGTGCCGGAGCTGGTTATGGAGCTGCTTCTGGTGCTGGTGCCGGTGCTGGGGCTGGTGCCGGAGCTGGTTATGGAACTGGTGCAGGTGCAGGTGCCGGAGCTGGTTATGGAGCTGGTGCAGGTGCAGGTGCCGGAGCTGGTTATGGGGCTGGTGCAGGTGCAGGTGCCGGAGCTGGTTATGGAGCTGGTGCAGGTGCAGGTGCCGGAGCTGGTTATGGGGCTGGTGCAGGTGCAGGTGCCGGAGCTGGTTATGGAGCTGGTGCGGGTGCCGGTGCCGGAGCTGGTTATGGAGCTGCCTCTGGTGCTGGTGCTGGCGCTGGGTACGGACAAGGAGTAGGAAGCGGAGCTGCTTCTGGA…	14319
P54	GGTGCAGGAGCTGGTGCAGGTGCTGCCGCTGGTTCTGGTGCGGGTGCCGGAGCTGGTTATGGAGCTGCTTCTGGTGCTGGTGCCGGTGCTGGGGCTGGTGCCGGAGCTGGTTATGGAACTGGTGCAGGTGCAGGTGCCGGAGCTGGTTATGGAGCTGGTGCAGGTGCAGGTGCCGGAGCTGGTTATGGGGCTGGTGCAGGTGCAGGTGCCGGAGCTGGTTATGGAGCTGGTGCAGGTGCAGGTGCCGGAGCTGGTTATGGGGCTGGTGCAGGTGCAGGTGCCGGAGCTGGTTATGGAGCTGGTGCGGGTGCCGGTGCCGGAGCTGGTTATGGAGCTGCCTCTGGTGCTGGTGCTGGCGCTGGGTACGGACAAGGAGTAGGAAGCGGAGCTGCTTCTGGA…	14319
P55	GGTGCAGGAGCTGGTGCAGGTGCTGCCGCTGGTTCTGGTGCGGGTGCCGGAGCTGGTTATGGAGCTGCTTCTGGTGCTGGTGCCGGTGCTGGGGCTGGTGCCGGAGCTGGTTATGGAACTGGTGCAGGTGCAGGTGCCGGAGCTGGTTATGGAGCTGGTGCAGGTGCAGGTGCCGGAGCTGGTTATGGGGCTGGTGCAGGTGCAGGTGCCGGAGCTGGTTATGGAGCTGGTGCAGGTGCAGGTGCCGGAGCTGGTTATGGGGCTGGTGCAGGTGCAGGTGCCGGAGCTGGTTATGGAGCTGGTGCGGGTGCCGGTGCCGGAGCTGGTTATGGAGCTGCCTCTGGTGCTGGTGCTGGCGCTGGGTACGGACAAGGAGTAGGAAGCGGAGCTGCTTCTGGA…	14319
P59	GGTGCAGGAGCTGGTGCAGGTGCTGCCGCTGGTTCTGGTGCGGGTGCCGGAGCTGGTTATGGAGCTGCTTCTGGTGCTGGTGCCGGTGCTGGGGCTGGTGCCGGAGCTGGTTATGGAACTGGTGCAGGTGCAGGTGCCGGAGCTGGTTATGGAGCTGGTGCAGGTGCAGGTGCCGGAGCTGGTTATGGGGCTGGTGCAGGTGCAGGTGCCGGAGCTGGTTATGGAGCTGGTGCAGGTGCAGGTGCCGGAGCTGGTTATGGGGCTGGTGCAGGTGCAGGTGCCGGAGCTGGTTATGGAGCTGGTGCGGGTGCCGGTGCCGGAGCTGGTTATGGAGCTGCCTCTGGTGCTGGTGCTGGCGCTGGGTACGGACAAGGAGTAGGAAGCGGAGCTGCTTCTGGA…	14319
P63	GGTGCAGGAGCTGGTGCAGGTGCTGCCGCTGGTTCTGGTGCGGGTGCCGGAGCTGGTTATGGAGCTGCTTCTGGTGCTGGTGCCGGTGCTGGGGCTGGTGCCGGAGCTGGTTATGGAACTGGTGCAGGTGCAGGTGCCGGAGCTGGTTATGGAGCTGGTGCAGGTGCAGGTGCCGGAGCTGGTTATGGGGCTGGTGCAGGTGCAGGTGCCGGAGCTGGTTATGGAGCTGGTGCAGGTGCAGGTGCCGGAGCTGGTTATGGGGCTGGTGCAGGTGCAGGTGCCGGAGCTGGTTATGGAGCTGGTGCGGGTGCCGGTGCCGGAGCTGGTTATGGAGCTGCCTCTGGTGCTGGTGCTGGCGCTGGGTACGGACAAGGAGTAGGAAGCGGAGCTGCTTCTGGA…	14319
P64	GGTGCAGGAGCTGGTGCAGGTGCTGCCGCTGGTTCTGGTGCGGGTGCCGGAGCTGGTTATGGAGCTGCTTCTGGTGCTGGTGCCGGTGCTGGGGCTGGTGCCGGAGCTGGTTATGGAACTGGTGCAGGTGCAGGTGCCGGAGCTGGTTATGGAGCTGGTGCAGGTGCAGGTGCCGGAGCTGGTTATGGGGCTGGTGCAGGTGCAGGTGCCGGAGCTGGTTATGGAGCTGGTGCAGGTGCAGGTGCCGGAGCTGGTTATGGGGCTGGTGCAGGTGCAGGTGCCGGAGCTGGTTATGGAGCTGGTGCGGGTGCCGGTGCCGGAGCTGGTTATGGAGCTGCCTCTGGTGCTGGTGCTGGCGCTGGGTACGGACAAGGAGTAGGAAGCGGAGCTGCTTCTGGA…	14319
P68	GGTGCAGGAGCTGGTGCAGGTGCTGCCGCTGGTTCTGGTGCGGGTGCCGGAGCTGGTTATGGAGCTGCTTCTGGTGCTGGTGCCGGTGCTGGGGCTGGTGCCGGAGCTGGTTATGGAACTGGTGCAGGTGCAGGTGCCGGAGCTGGTTATGGAGCTGGTGCAGGTGCAGGTGCCGGAGCTGGTTATGGGGCTGGTGCAGGTGCAGGTGCCGGAGCTGGTTATGGAGCTGGTGCAGGTGCAGGTGCCGGAGCTGGTTATGGGGCTGGTGCAGGTGCAGGTGCCGGAGCTGGTTATGGAGCTGGTGCGGGTGCCGGTGCCGGAGCTGGTTATGGAGCTGCCTCTGGTGCTGGTGCTGGCGCTGGGTACGGACAAGGAGTAGGAAGCGGAGCTGCTTCTGGA…	14319
P70	GGTGCAGGAGCTGGTGCAGGTGCTGCCGCTGGTTCTGGTGCGGGTGCCGGAGCTGGTTATGGAGCTGCTTCTGGTGCTGGTGCCGGTGCTGGGGCTGGTGCCGGAGCTGGTTATGGAACTGGTGCAGGTGCAGGTGCCGGAGCTGGTTATGGAGCTGGTGCAGGTGCAGGTGCCGGAGCTGGTTATGGGGCTGGTGCAGGTGCAGGTGCCGGAGCTGGTTATGGAGCTGGTGCAGGTGCAGGTGCCGGAGCTGGTTATGGGGCTGGTGCAGGTGCAGGTGCCGGAGCTGGTTATGGAGCTGGTGCGGGTGCCGGTGCCGGAGCTGGTTATGGAGCTGCCTCTGGTGCTGGTGCTGGCGCTGGGTACGGACAAGGAGTAGGAAGCGGAGCTGCTTCTGGA…	14319
P72	GGTGCAGGAGCTGGTGCAGGTGCTGCCGCTGGTTCTGGTGCGGGTGCCGGAGCTGGTTATGGAGCTGCTTCTGGTGCTGGTGCCGGTGCTGGGGCTGGTGCCGGAGCTGGTTATGGAACTGGTGCAGGTGCAGGTGCCGGAGCTGGTTATGGAGCTGGTGCAGGTGCAGGTGCCGGAGCTGGTTATGGGGCTGGTGCAGGTGCAGGTGCCGGAGCTGGTTATGGAGCTGGTGCAGGTGCAGGTGCCGGAGCTGGTTATGGGGCTGGTGCAGGTGCAGGTGCCGGAGCTGGTTATGGAGCTGGTGCGGGTGCCGGTGCCGGAGCTGGTTATGGAGCTGCCTCTGGTGCTGGTGCTGGCGCTGGGTACGGACAAGGAGTAGGAAGCGGAGCTGCTTCTGGA…	14319
P73	GGTGCAGGAGCTGGTGCAGGTGCTGCCGCTGGTTCTGGTGCGGGTGCCGGAGCTGGTTATGGAGCTGCTTCTGGTGCTGGTGCCGGTGCTGGGGCTGGTGCCGGAGCTGGTTATGGAACTGGTGCAGGTGCAGGTGCCGGAGCTGGTTATGGAGCTGGTGCAGGTGCAGGTGCCGGAGCTGGTTATGGGGCTGGTGCAGGTGCAGGTGCCGGAGCTGGTTATGGAGCTGGTGCAGGTGCAGGTGCCGGAGCTGGTTATGGGGCTGGTGCAGGTGCAGGTGCCGGAGCTGGTTATGGAGCTGGTGCGGGTGCCGGTGCCGGAGCTGGTTATGGAGCTGCCTCTGGTGCTGGTGCTGGCGCTGGGTACGGACAAGGAGTAGGAAGCGGAGCTGCTTCTGGA…	14319
P97	GGTGCAGGAGCTGGTGCAGGTGCTGCCGCTGGTTCTGGTGCGGGTGCCGGAGCTGGTTATGGAGCTGCTTCTGGTGCTGGTGCCGGTGCTGGGGCTGGTGCCGGAGCTGGTTATGGAACTGGTGCAGGTGCAGGTGCCGGAGCTGGTTATGGAGCTGGTGCAGGTGCAGGTGCCGGAGCTGGTTATGGGGCTGGTGCAGGTGCAGGTGCCGGAGCTGGTTATGGAGCTGGTGCAGGTGCAGGTGCCGGAGCTGGTTATGGGGCTGGTGCAGGTGCAGGTGCCGGAGCTGGTTATGGAGCTGGTGCGGGTGCCGGTGCCGGAGCTGGTTATGGAGCTGCCTCTGGTGCTGGTGCTGGCGCTGGGTACGGACAAGGAGTAGGAAGCGGAGCTGCTTCTGGA…	14319
P109	GGTGCAGGAGCTGGTGCAGGTGCTGCCGCTGGTTCTGGTGCGGGTGCCGGAGCTGGTTATGGAGCTGCTTCTGGTGCTGGTGCCGGTGCTGGGGCTGGTGCCGGAGCTGGTTATGGAACTGGTGCAGGTGCAGGTGCCGGAGCTGGTTATGGAGCTGGTGCAGGTGCAGGTGCCGGAGCTGGTTATGGGGCTGGTGCAGGTGCAGGTGCCGGAGCTGGTTATGGAGCTGGTGCAGGTGCAGGTGCCGGAGCTGGTTATGGGGCTGGTGCAGGTGCAGGTGCCGGAGCTGGTTATGGAGCTGGTGCGGGTGCCGGTGCCGGAGCTGGTTATGGAGCTGCCTCTGGTGCTGGTGCTGGCGCTGGGTACGGACAAGGAGTAGGAAGCGGAGCTGCTTCTGGA…	14319
P103	GGTGCAGGAGCTGGTGCAGGTGCTGCCGCTGGTTCTGGTGCGGGTGCCGGAGCTGGTTATGGAGCTGCTTCTGGTGCTGGTGCCGGTGCTGGGGCTGGTGCCGGAGCTGGTTATGGAACTGGTGCAGGTGCAGGTGCCGGAGCTGGTTATGGAGCTGGTGCAGGTGCAGGTGCCGGAGCTGGTTATGGGGCTGGTGCAGGTGCAGGTGCCGGAGCTGGTTATGGAGCTGGTGCAGGTGCAGGTGCCGGAGCTGGTTATGGGGCTGGTGCAGGTGCAGGTGCCGGAGCTGGTTATGGAGCTGGTGCGGGTGCCGGTGCCGGAGCTGGTTATGGAGCTGCCTCTGGTGCTGGTGCTGGCGCTGGGTACGGACAAGGAGTAGGAAGCGGAGCTGCTTCTGGA…	14319
P112	GGTGCAGGAGCTGGTGCAGGTGCTGCCGCTGGTTCTGGTGCGGGTGCCGGAGCTGGTTATGGAGCTGCTTCTGGTGCTGGTGCCGGTGCTGGGGCTGGTGCCGGAGCTGGTTATGGAACTGGTGCAGGTGCAGGTGCCGGAGCTGGTTATGGAGCTGGTGCAGGTGCAGGTGCCGGAGCTGGTTATGGGGCTGGTGCAGGTGCAGGTGCCGGAGCTGGTTATGGAGCTGGTGCAGGTGCAGGTGCCGGAGCTGGTTATGGGGCTGGTGCAGGTGCAGGTGCCGGAGCTGGTTATGGAGCTGGTGCGGGTGCCGGTGCCGGAGCTGGTTATGGAGCTGCCTCTGGTGCTGGTGCTGGCGCTGGGTACGGACAAGGAGTAGGAAGCGGAGCTGCTTCTGGA…	14319
P113	GGTGCAGGAGCTGGTGCAGGTGCTGCCGCTGGTTCTGGTGCGGGTGCCGGAGCTGGTTATGGAGCTGCTTCTGGTGCTGGTGCCGGTGCTGGGGCTGGTGCCGGAGCTGGTTATGGAACTGGTGCAGGTGCAGGTGCCGGAGCTGGTTATGGAGCTGGTGCAGGTGCAGGTGCCGGAGCTGGTTATGGGGCTGGTGCAGGTGCAGGTGCCGGAGCTGGTTATGGAGCTGGTGCAGGTGCAGGTGCCGGAGCTGGTTATGGGGCTGGTGCAGGTGCAGGTGCCGGAGCTGGTTATGGAGCTGGTGCGGGTGCCGGTGCCGGAGCTGGTTATGGAGCTGCCTCTGGTGCTGGTGCTGGCGCTGGGTACGGACAAGGAGTAGGAAGCGGAGCTGCTTCTGGA…	14319
P119	GGTGCAGGAGCTGGTGCAGGTGCTGCCGCTGGTTCTGGTGCGGGTGCCGGAGCTGGTTATGGAGCTGCTTCTGGTGCTGGTGCCGGTGCTGGGGCTGGTGCCGGAGCTGGTTATGGAACTGGTGCAGGTGCAGGTGCCGGAGCTGGTTATGGAGCTGGTGCAGGTGCAGGTGCCGGAGCTGGTTATGGGGCTGGTGCAGGTGCAGGTGCCGGAGCTGGTTATGGAGCTGGTGCAGGTGCAGGTGCCGGAGCTGGTTATGGGGCTGGTGCAGGTGCAGGTGCCGGAGCTGGTTATGGAGCTGGTGCGGGTGCCGGTGCCGGAGCTGGTTATGGAGCTGCCTCTGGTGCTGGTGCTGGCGCTGGGTACGGACAAGGAGTAGGAAGCGGAGCTGCTTCTGGA…	14319
P121	GGTGCAGGAGCTGGTGCAGGTGCTGCCGCTGGTTCTGGTGCGGGTGCCGGAGCTGGTTATGGAGCTGCTTCTGGTGCTGGTGCCGGTGCTGGGGCTGGTGCCGGAGCTGGTTATGGAACTGGTGCAGGTGCAGGTGCCGGAGCTGGTTATGGAGCTGGTGCAGGTGCAGGTGCCGGAGCTGGTTATGGGGCTGGTGCAGGTGCAGGTGCCGGAGCTGGTTATGGAGCTGGTGCAGGTGCAGGTGCCGGAGCTGGTTATGGGGCTGGTGCAGGTGCAGGTGCCGGAGCTGGTTATGGAGCTGGTGCGGGTGCCGGTGCCGGAGCTGGTTATGGAGCTGCCTCTGGTGCTGGTGCTGGCGCTGGGTACGGACAAGGAGTAGGAAGCGGAGCTGCTTCTGGA…	14319
P125	GGTGCAGGAGCTGGTGCAGGTGCTGCCGCTGGTTCTGGTGCGGGTGCCGGAGCTGGTTATGGAGCTGCTTCTGGTGCTGGTGCCGGTGCTGGGGCTGGTGCCGGAGCTGGTTATGGAACTGGTGCAGGTGCAGGTGCCGGAGCTGGTTATGGAGCTGGTGCAGGTGCAGGTGCCGGAGCTGGTTATGGGGCTGGTGCAGGTGCAGGTGCCGGAGCTGGTTATGGAGCTGGTGCAGGTGCAGGTGCCGGAGCTGGTTATGGGGCTGGTGCAGGTGCAGGTGCCGGAGCTGGTTATGGAGCTGGTGCGGGTGCCGGTGCCGGAGCTGGTTATGGAGCTGCCTCTGGTGCTGGTGCTGGCGCTGGGTACGGACAAGGAGTAGGAAGCGGAGCTGCTTCTGGA…	14319
P150	GGTGCAGGAGCTGGTGCAGGTGCTGCCGCTGGTTCTGGTGCGGGTGCCGGAGCTGGTTATGGAGCTGCTTCTGGTGCTGGTGCCGGTGCTGGGGCTGGTGCCGGAGCTGGTTATGGAACTGGTGCAGGTGCAGGTGCCGGAGCTGGTTATGGAGCTGGTGCAGGTGCAGGTGCCGGAGCTGGTTATGGGGCTGGTGCAGGTGCAGGTGCCGGAGCTGGTTATGGAGCTGGTGCAGGTGCAGGTGCCGGAGCTGGTTATGGGGCTGGTGCAGGTGCAGGTGCCGGAGCTGGTTATGGAGCTGGTGCGGGTGCCGGTGCCGGAGCTGGTTATGGAGCTGCCTCTGGTGCTGGTGCTGGCGCTGGGTACGGACAAGGAGTAGGAAGCGGAGCTGCTTCTGGA…	14319
P153	GGTGCAGGAGCTGGTGCAGGTGCTGCCGCTGGTTCTGGTGCGGGTGCCGGAGCTGGTTATGGAGCTGCTTCTGGTGCTGGTGCCGGTGCTGGGGCTGGTGCCGGAGCTGGTTATGGAACTGGTGCAGGTGCAGGTGCCGGAGCTGGTTATGGAGCTGGTGCAGGTGCAGGTGCCGGAGCTGGTTATGGGGCTGGTGCAGGTGCAGGTGCCGGAGCTGGTTATGGAGCTGGTGCAGGTGCAGGTGCCGGAGCTGGTTATGGGGCTGGTGCAGGTGCAGGTGCCGGAGCTGGTTATGGAGCTGGTGCGGGTGCCGGTGCCGGAGCTGGTTATGGAGCTGCCTCTGGTGCTGGTGCTGGCGCTGGGTACGGACAAGGAGTAGGAAGCGGAGCTGCTTCTGGA…	14319
P155	GGTGCAGGAGCTGGTGCAGGTGCTGCCGCTGGTTCTGGTGCGGGTGCCGGAGCTGGTTATGGAGCTGCTTCTGGTGCTGGTGCCGGTGCTGGGGCTGGTGCCGGAGCTGGTTATGGAACTGGTGCAGGTGCAGGTGCCGGAGCTGGTTATGGAGCTGGTGCAGGTGCAGGTGCCGGAGCTGGTTATGGGGCTGGTGCAGGTGCAGGTGCCGGAGCTGGTTATGGAGCTGGTGCAGGTGCAGGTGCCGGAGCTGGTTATGGGGCTGGTGCAGGTGCAGGTGCCGGAGCTGGTTATGGAGCTGGTGCGGGTGCCGGTGCCGGAGCTGGTTATGGAGCTGCCTCTGGTGCTGGTGCTGGCGCTGGGTACGGACAAGGAGTAGGAAGCGGAGCTGCTTCTGGA…	14319
P157	GGTGCAGGAGCTGGTGCAGGTGCTGCCGCTGGTTCTGGTGCGGGTGCCGGAGCTGGTTATGGAGCTGCTTCTGGTGCTGGTGCCGGTGCTGGGGCTGGTGCCGGAGCTGGTTATGGAACTGGTGCAGGTGCAGGTGCCGGAGCTGGTTATGGAGCTGGTGCAGGTGCAGGTGCCGGAGCTGGTTATGGGGCTGGTGCAGGTGCAGGTGCCGGAGCTGGTTATGGAGCTGGTGCAGGTGCAGGTGCCGGAGCTGGTTATGGGGCTGGTGCAGGTGCAGGTGCCGGAGCTGGTTATGGAGCTGGTGCGGGTGCCGGTGCCGGAGCTGGTTATGGAGCTGCCTCTGGTGCTGGTGCTGGCGCTGGGTACGGACAAGGAGTAGGAAGCGGAGCTGCTTCTGGA…	14319
P158	GGTGCAGGAGCTGGTGCAGGTGCTGCCGCTGGTTCTGGTGCGGGTGCCGGAGCTGGTTATGGAGCTGCTTCTGGTGCTGGTGCCGGTGCTGGGGCTGGTGCCGGAGCTGGTTATGGAACTGGTGCAGGTGCAGGTGCCGGAGCTGGTTATGGAGCTGGTGCAGGTGCAGGTGCCGGAGCTGGTTATGGGGCTGGTGCAGGTGCAGGTGCCGGAGCTGGTTATGGAGCTGGTGCAGGTGCAGGTGCCGGAGCTGGTTATGGGGCTGGTGCAGGTGCAGGTGCCGGAGCTGGTTATGGAGCTGGTGCGGGTGCCGGTGCCGGAGCTGGTTATGGAGCTGCCTCTGGTGCTGGTGCTGGCGCTGGGTACGGACAAGGAGTAGGAAGCGGAGCTGCTTCTGGA…	14319
P161	GGTGCAGGAGCTGGTGCAGGTGCTGCCGCTGGTTCTGGTGCGGGTGCCGGAGCTGGTTATGGAGCTGCTTCTGGTGCTGGTGCCGGTGCTGGGGCTGGTGCCGGAGCTGGTTATGGAACTGGTGCAGGTGCAGGTGCCGGAGCTGGTTATGGAGCTGGTGCAGGTGCAGGTGCCGGAGCTGGTTATGGGGCTGGTGCAGGTGCAGGTGCCGGAGCTGGTTATGGAGCTGGTGCAGGTGCAGGTGCCGGAGCTGGTTATGGGGCTGGTGCAGGTGCAGGTGCCGGAGCTGGTTATGGAGCTGGTGCGGGTGCCGGTGCCGGAGCTGGTTATGGAGCTGCCTCTGGTGCTGGTGCTGGCGCTGGGTACGGACAAGGAGTAGGAAGCGGAGCTGCTTCTGGA…	14319
P168	GGTGCAGGAGCTGGTGCAGGTGCTGCCGCTGGTTCTGGTGCGGGTGCCGGAGCTGGTTATGGAGCTGCTTCTGGTGCTGGTGCCGGTGCTGGGGCTGGTGCCGGAGCTGGTTATGGAACTGGTGCAGGTGCAGGTGCCGGAGCTGGTTATGGAGCTGGTGCAGGTGCAGGTGCCGGAGCTGGTTATGGGGCTGGTGCAGGTGCAGGTGCCGGAGCTGGTTATGGAGCTGGTGCAGGTGCAGGTGCCGGAGCTGGTTATGGGGCTGGTGCAGGTGCAGGTGCCGGAGCTGGTTATGGAGCTGGTGCGGGTGCCGGTGCCGGAGCTGGTTATGGAGCTGCCTCTGGTGCTGGTGCTGGCGCTGGGTACGGACAAGGAGTAGGAAGCGGAGCTGCTTCTGGA…	14319
P169	GGTGCAGGAGCTGGTGCAGGTGCTGCCGCTGGTTCTGGTGCGGGTGCCGGAGCTGGTTATGGAGCTGCTTCTGGTGCTGGTGCCGGTGCTGGGGCTGGTGCCGGAGCTGGTTATGGAACTGGTGCAGGTGCAGGTGCCGGAGCTGGTTATGGAGCTGGTGCAGGTGCAGGTGCCGGAGCTGGTTATGGGGCTGGTGCAGGTGCAGGTGCCGGAGCTGGTTATGGAGCTGGTGCAGGTGCAGGTGCCGGAGCTGGTTATGGGGCTGGTGCAGGTGCAGGTGCCGGAGCTGGTTATGGAGCTGGTGCGGGTGCCGGTGCCGGAGCTGGTTATGGAGCTGCCTCTGGTGCTGGTGCTGGCGCTGGGTACGGACAAGGAGTAGGAAGCGGAGCTGCTTCTGGA…	14319
P171	GGTGCAGGAGCTGGTGCAGGTGCTGCCGCTGGTTCTGGTGCGGGTGCCGGAGCTGGTTATGGAGCTGCTTCTGGTGCTGGTGCCGGTGCTGGGGCTGGTGCCGGAGCTGGTTATGGAACTGGTGCAGGTGCAGGTGCCGGAGCTGGTTATGGAGCTGGTGCAGGTGCAGGTGCCGGAGCTGGTTATGGGGCTGGTGCAGGTGCAGGTGCCGGAGCTGGTTATGGAGCTGGTGCAGGTGCAGGTGCCGGAGCTGGTTATGGGGCTGGTGCAGGTGCAGGTGCCGGAGCTGGTTATGGAGCTGGTGCGGGTGCCGGTGCCGGAGCTGGTTATGGAGCTGCCTCTGGTGCTGGTGCTGGCGCTGGGTACGGACAAGGAGTAGGAAGCGGAGCTGCTTCTGGA…	14319
P172	GGTGCAGGAGCTGGTGCAGGTGCTGCCGCTGGTTCTGGTGCGGGTGCCGGAGCTGGTTATGGAGCTGCTTCTGGTGCTGGTGCCGGTGCTGGGGCTGGTGCCGGAGCTGGTTATGGAACTGGTGCAGGTGCAGGTGCCGGAGCTGGTTATGGAGCTGGTGCAGGTGCAGGTGCCGGAGCTGGTTATGGGGCTGGTGCAGGTGCAGGTGCCGGAGCTGGTTATGGAGCTGGTGCAGGTGCAGGTGCCGGAGCTGGTTATGGGGCTGGTGCAGGTGCAGGTGCCGGAGCTGGTTATGGAGCTGGTGCGGGTGCCGGTGCCGGAGCTGGTTATGGAGCTGCCTCTGGTGCTGGTGCTGGCGCTGGGTACGGACAAGGAGTAGGAAGCGGAGCTGCTTCTGGA…	14319
P174	GGTGCAGGAGCTGGTGCAGGTGCTGCCGCTGGTTCTGGTGCGGGTGCCGGAGCTGGTTATGGAGCTGCTTCTGGTGCTGGTGCCGGTGCTGGGGCTGGTGCCGGAGCTGGTTATGGAACTGGTGCAGGTGCAGGTGCCGGAGCTGGTTATGGAGCTGGTGCAGGTGCAGGTGCCGGAGCTGGTTATGGGGCTGGTGCAGGTGCAGGTGCCGGAGCTGGTTATGGAGCTGGTGCAGGTGCAGGTGCCGGAGCTGGTTATGGGGCTGGTGCAGGTGCAGGTGCCGGAGCTGGTTATGGAGCTGGTGCGGGTGCCGGTGCCGGAGCTGGTTATGGAGCTGCCTCTGGTGCTGGTGCTGGCGCTGGGTACGGACAAGGAGTAGGAAGCGGAGCTGCTTCTGGA…	14319
P175	GGTGCAGGAGCTGGTGCAGGTGCTGCCGCTGGTTCTGGTGCGGGTGCCGGAGCTGGTTATGGAGCTGCTTCTGGTGCTGGTGCCGGTGCTGGGGCTGGTGCCGGAGCTGGTTATGGAACTGGTGCAGGTGCAGGTGCCGGAGCTGGTTATGGAGCTGGTGCAGGTGCAGGTGCCGGAGCTGGTTATGGGGCTGGTGCAGGTGCAGGTGCCGGAGCTGGTTATGGAGCTGGTGCAGGTGCAGGTGCCGGAGCTGGTTATGGGGCTGGTGCAGGTGCAGGTGCCGGAGCTGGTTATGGAGCTGGTGCGGGTGCCGGTGCCGGAGCTGGTTATGGAGCTGCCTCTGGTGCTGGTGCTGGCGCTGGGTACGGACAAGGAGTAGGAAGCGGAGCTGCTTCTGGA…	14319
P183	GGTGCAGGAGCTGGTGCAGGTGCTGCCGCTGGTTCTGGTGCGGGTGCCGGAGCTGGTTATGGAGCTGCTTCTGGTGCTGGTGCCGGTGCTGGGGCTGGTGCCGGAGCTGGTTATGGAACTGGTGCAGGTGCAGGTGCCGGAGCTGGTTATGGAGCTGGTGCAGGTGCAGGTGCCGGAGCTGGTTATGGGGCTGGTGCAGGTGCAGGTGCCGGAGCTGGTTATGGAGCTGGTGCAGGTGCAGGTGCCGGAGCTGGTTATGGGGCTGGTGCAGGTGCAGGTGCCGGAGCTGGTTATGGAGCTGGTGCGGGTGCCGGTGCCGGAGCTGGTTATGGAGCTGCCTCTGGTGCTGGTGCTGGCGCTGGGTACGGACAAGGAGTAGGAAGCGGAGCTGCTTCTGGA…	14319
P184	GGTGCAGGAGCTGGTGCAGGTGCTGCCGCTGGTTCTGGTGCGGGTGCCGGAGCTGGTTATGGAGCTGCTTCTGGTGCTGGTGCCGGTGCTGGGGCTGGTGCCGGAGCTGGTTATGGAACTGGTGCAGGTGCAGGTGCCGGAGCTGGTTATGGAGCTGGTGCAGGTGCAGGTGCCGGAGCTGGTTATGGGGCTGGTGCAGGTGCAGGTGCCGGAGCTGGTTATGGAGCTGGTGCAGGTGCAGGTGCCGGAGCTGGTTATGGGGCTGGTGCAGGTGCAGGTGCCGGAGCTGGTTATGGAGCTGGTGCGGGTGCCGGTGCCGGAGCTGGTTATGGAGCTGCCTCTGGTGCTGGTGCTGGCGCTGGGTACGGACAAGGAGTAGGAAGCGGAGCTGCTTCTGGA…	14319
P185	GGTGCAGGAGCTGGTGCAGGTGCTGCCGCTGGTTCTGGTGCGGGTGCCGGAGCTGGTTATGGAGCTGCTTCTGGTGCTGGTGCCGGTGCTGGGGCTGGTGCCGGAGCTGGTTATGGAACTGGTGCAGGTGCAGGTGCCGGAGCTGGTTATGGAGCTGGTGCAGGTGCAGGTGCCGGAGCTGGTTATGGGGCTGGTGCAGGTGCAGGTGCCGGAGCTGGTTATGGAGCTGGTGCAGGTGCAGGTGCCGGAGCTGGTTATGGGGCTGGTGCAGGTGCAGGTGCCGGAGCTGGTTATGGAGCTGGTGCGGGTGCCGGTGCCGGAGCTGGTTATGGAGCTGCCTCTGGTGCTGGTGCTGGCGCTGGGTACGGACAAGGAGTAGGAAGCGGAGCTGCTTCTGGA…	14319
P186	GGTGCAGGAGCTGGTGCAGGTGCTGCCGCTGGTTCTGGTGCGGGTGCCGGAGCTGGTTATGGAGCTGCTTCTGGTGCTGGTGCCGGTGCTGGGGCTGGTGCCGGAGCTGGTTATGGAACTGGTGCAGGTGCAGGTGCCGGAGCTGGTTATGGAGCTGGTGCAGGTGCAGGTGCCGGAGCTGGTTATGGGGCTGGTGCAGGTGCAGGTGCCGGAGCTGGTTATGGAGCTGGTGCAGGTGCAGGTGCCGGAGCTGGTTATGGGGCTGGTGCAGGTGCAGGTGCCGGAGCTGGTTATGGAGCTGGTGCGGGTGCCGGTGCCGGAGCTGGTTATGGAGCTGCCTCTGGTGCTGGTGCTGGCGCTGGGTACGGACAAGGAGTAGGAAGCGGAGCTGCTTCTGGA…	14319
P180	GGTGCAGGAGCTGGTGCAGGTGCTGCCGCTGGTTCTGGTGCGGGTGCCGGAGCTGGTTATGGAGCTGCTTCTGGTGCTGGTGCCGGTGCTGGGGCTGGTGCCGGAGCTGGTTATGGAACTGGTGCAGGTGCAGGTGCCGGAGCTGGTTATGGAGCTGGTGCAGGTGCAGGTGCCGGAGCTGGTTATGGGGCTGGTGCAGGTGCAGGTGCCGGAGCTGGTTATGGAGCTGGTGCAGGTGCAGGTGCCGGAGCTGGTTATGGGGCTGGTGCAGGTGCAGGTGCCGGAGCTGGTTATGGAGCTGGTGCGGGTGCCGGTGCCGGAGCTGGTTATGGAGCTGCCTCTGGTGCTGGTGCTGGCGCTGGGTACGGACAAGGAGTAGGAAGCGGAGCTGCTTCTGGA…	14319
P195	GGTGCAGGAGCTGGTGCAGGTGCTGCCGCTGGTTCTGGTGCGGGTGCCGGAGCTGGTTATGGAGCTGCTTCTGGTGCTGGTGCCGGTGCTGGGGCTGGTGCCGGAGCTGGTTATGGAACTGGTGCAGGTGCAGGTGCCGGAGCTGGTTATGGAGCTGGTGCAGGTGCAGGTGCCGGAGCTGGTTATGGGGCTGGTGCAGGTGCAGGTGCCGGAGCTGGTTATGGAGCTGGTGCAGGTGCAGGTGCCGGAGCTGGTTATGGGGCTGGTGCAGGTGCAGGTGCCGGAGCTGGTTATGGAGCTGGTGCGGGTGCCGGTGCCGGAGCTGGTTATGGAGCTGCCTCTGGTGCTGGTGCTGGCGCTGGGTACGGACAAGGAGTAGGAAGCGGAGCTGCTTCTGGA…	14319
P196	GGTGCAGGAGCTGGTGCAGGTGCTGCCGCTGGTTCTGGTGCGGGTGCCGGAGCTGGTTATGGAGCTGCTTCTGGTGCTGGTGCCGGTGCTGGGGCTGGTGCCGGAGCTGGTTATGGAACTGGTGCAGGTGCAGGTGCCGGAGCTGGTTATGGAGCTGGTGCAGGTGCAGGTGCCGGAGCTGGTTATGGGGCTGGTGCAGGTGCAGGTGCCGGAGCTGGTTATGGAGCTGGTGCAGGTGCAGGTGCCGGAGCTGGTTATGGGGCTGGTGCAGGTGCAGGTGCCGGAGCTGGTTATGGAGCTGGTGCGGGTGCCGGTGCCGGAGCTGGTTATGGAGCTGCCTCTGGTGCTGGTGCTGGCGCTGGGTACGGACAAGGAGTAGGAAGCGGAGCTGCTTCTGGA…	14319
P197	GGTGCAGGAGCTGGTGCAGGTGCTGCCGCTGGTTCTGGTGCGGGTGCCGGAGCTGGTTATGGAGCTGCTTCTGGTGCTGGTGCCGGTGCTGGGGCTGGTGCCGGAGCTGGTTATGGAACTGGTGCAGGTGCAGGTGCCGGAGCTGGTTATGGAGCTGGTGCAGGTGCAGGTGCCGGAGCTGGTTATGGGGCTGGTGCAGGTGCAGGTGCCGGAGCTGGTTATGGAGCTGGTGCAGGTGCAGGTGCCGGAGCTGGTTATGGGGCTGGTGCAGGTGCAGGTGCCGGAGCTGGTTATGGAGCTGGTGCGGGTGCCGGTGCCGGAGCTGGTTATGGAGCTGCCTCTGGTGCTGGTGCTGGCGCTGGGTACGGACAAGGAGTAGGAAGCGGAGCTGCTTCTGGA…	14319
P208	GGTGCAGGAGCTGGTGCAGGTGCTGCCGCTGGTTCTGGTGCGGGTGCCGGAGCTGGTTATGGAGCTGCTTCTGGTGCTGGTGCCGGTGCTGGGGCTGGTGCCGGAGCTGGTTATGGAACTGGTGCAGGTGCAGGTGCCGGAGCTGGTTATGGAGCTGGTGCAGGTGCAGGTGCCGGAGCTGGTTATGGGGCTGGTGCAGGTGCAGGTGCCGGAGCTGGTTATGGAGCTGGTGCAGGTGCAGGTGCCGGAGCTGGTTATGGGGCTGGTGCAGGTGCAGGTGCCGGAGCTGGTTATGGAGCTGGTGCGGGTGCCGGTGCCGGAGCTGGTTATGGAGCTGCCTCTGGTGCTGGTGCTGGCGCTGGGTACGGACAAGGAGTAGGAAGCGGAGCTGCTTCTGGA…	14319
P199	GGTGCAGGAGCTGGTGCAGGTGCTGCCGCTGGTTCTGGTGCGGGTGCCGGAGCTGGTTATGGAGCTGCTTCTGGTGCTGGTGCCGGTGCTGGGGCTGGTGCCGGAGCTGGTTATGGAACTGGTGCAGGTGCAGGTGCCGGAGCTGGTTATGGAGCTGGTGCAGGTGCAGGTGCCGGAGCTGGTTATGGGGCTGGTGCAGGTGCAGGTGCCGGAGCTGGTTATGGAGCTGGTGCAGGTGCAGGTGCCGGAGCTGGTTATGGGGCTGGTGCAGGTGCAGGTGCCGGAGCTGGTTATGGAGCTGGTGCGGGTGCCGGTGCCGGAGCTGGTTATGGAGCTGCCTCTGGTGCTGGTGCTGGCGCTGGGTACGGACAAGGAGTAGGAAGCGGAGCTGCTTCTGGA…	14319
P102	GGTGCAGGAGCTGGTGCAGGTGCTGCCGCTGGTTCTGGTGCGGGTGCCGGAGCTGGTTATGGAGCTGCTTCTGGTGCTGGTGCCGGTGCTGGGGCTGGTGCCGGAGCTGGTTATGGAACTGGTGCAGGTGCAGGTGCCGGAGCTGGTTATGGAGCTGGTGCAGGTGCAGGTGCCGGAGCTGGTTATGGGGCTGGTGCAGGTGCAGGTGCCGGAGCTGGTTATGGAGCTGGTGCAGGTGCAGGTGCCGGAGCTGGTTATGGGGCTGGTGCAGGTGCAGGTGCCGGAGCTGGTTATGGAGCTGGTGCGGGTGCCGGTGCCGGAGCTGGTTATGGAGCTGCCTCTGGTGCTGGTGCTGGCGCTGGGTACGGACAAGGAGTAGGAAGCGGAGCTGCTTCTGGA…	14319
P60	GGTGCAGGAGCTGGTGCAGGTGCTGCCGCTGGTTCTGGTGCGGGTGCCGGAGCTGGTTATGGAGCTGCTTCTGGTGCTGGTGCCGGTGCTGGGGCTGGTGCCGGAGCTGGTTATGGAACTGGTGCAGGTGCAGGTGCCGGAGCTGGTTATGGAGCTGGTGCAGGTGCAGGTGCCGGAGCTGGTTATGGGGCTGGTGCAGGTGCAGGTGCCGGAGCTGGTTATGGAGCTGGTGCAGGTGCAGGTGCCGGAGCTGGTTATGGGGCTGGTGCAGGTGCAGGTGCCGGAGCTGGTTATGGAGCTGGTGCGGGTGCCGGTGCCGGAGCTGGTTATGGAGCTGCCTCTGGTGCTGGTGCTGGCGCTGGGTACGGACAAGGAGTAGGAAGCGGAGCTGCTTCTGGA…	14319
P62	GGTGCAGGAGCTGGTGCAGGTGCTGCCGCTGGTTCTGGTGCGGGTGCCGGAGCTGGTTATGGAGCTGCTTCTGGTGCTGGTGCCGGTGCTGGGGCTGGTGCCGGAGCTGGTTATGGAACTGGTGCAGGTGCAGGTGCCGGAGCTGGTTATGGAGCTGGTGCAGGTGCAGGTGCCGGAGCTGGTTATGGGGCTGGTGCAGGTGCAGGTGCCGGAGCTGGTTATGGAGCTGGTGCAGGTGCAGGTGCCGGAGCTGGTTATGGGGCTGGTGCAGGTGCAGGTGCCGGAGCTGGTTATGGAGCTGGTGCGGGTGCCGGTGCCGGAGCTGGTTATGGAGCTGCCTCTGGTGCTGGTGCTGGCGCTGGGTACGGACAAGGAGTAGGAAGCGGAGCTGCTTCTGGA…	14301
P39	GGTGCAGGAGCTGGTGCAGGTGCTGCCGCTGGTTCTGGTGCGGGTGCCGGAGCTGGTTATGGAGCTGCTTCTGGTGCTGGTGCCGGTGCTGGGGCTGGTGCCGGAGCTGGTTATGGAACTGGTGCAGGTGCAGGTGCCGGAGCTGGTTATGGAGCTGGTGCAGGTGCAGGTGCCGGAGCTGGTTATGGGGCTGGTGCAGGTGCAGGTGCCGGAGCTGGTTATGGAGCTGGTGCAGGTGCAGGTGCCGGAGCTGGTTATGGGGCTGGTGCAGGTGCAGGTGCCGGAGCTGGTTATGGAGCTGGTGCGGGTGCCGGTGCCGGAGCTGGTTATGGAGCTGCCTCTGGTGCTGGTGCTGGCGCTGGGTACGGACAAGGAGTAGGAAGCGGAGCTGCTTCTGGA…	14301
P40	GGTGCAGGAGCTGGTGCAGGTGCTGCCGCTGGTTCTGGTGCGGGTGCCGGAGCTGGTTATGGAGCTGCTTCTGGTGCTGGTGCCGGTGCTGGGGCTGGTGCCGGAGCTGGTTATGGAACTGGTGCAGGTGCAGGTGCCGGAGCTGGTTATGGAGCTGGTGCAGGTGCAGGTGCCGGAGCTGGTTATGGGGCTGGTGCAGGTGCAGGTGCCGGAGCTGGTTATGGAGCTGGTGCAGGTGCAGGTGCCGGAGCTGGTTATGGGGCTGGTGCAGGTGCAGGTGCCGGAGCTGGTTATGGAGCTGGTGCGGGTGCCGGTGCCGGAGCTGGTTATGGAGCTGCCTCTGGTGCTGGTGCTGGCGCTGGGTACGGACAAGGAGTAGGAAGCGGAGCTGCTTCTGGA…	14281
P166	GGTGCAGGAGCTGGTGCAGGTGCTGCCGCTGGTTCTGGTGCGGGTGCCGGAGCTGGTTATGGAGCTGCTTCTGGTGCTGGTGCCGGTGCTGGGGCTGGTGCCGGAGCTGGTTATGGAACTGGTGCAGGTGCAGGTGCCGGAGCTGGTTATGGAGCTGGTGCAGGTGCAGGTGCCGGAGCTGGTTATGGGGCTGGTGCAGGTGCAGGTGCCGGAGCTGGTTATGGAGCTGGTGCAGGTGCAGGTGCCGGAGCTGGTTATGGGGCTGGTGCAGGTGCAGGTGCCGGAGCTGGTTATGGAGCTGGTGCGGGTGCCGGTGCCGGAGCTGGTTATGGAGCTGCCTCTGGTGCTGGTGCTGGCGCTGGGTACGGACAAGGAGTAGGAAGCGGAGCTGCTTCTGGA…	13725
P69	GGTGCAGGAGCTGGTGCAGGTGCTGCCGCTGGTTCTGGTGCGGGTGCCGGAGCTGGTTATGGAGCTGCTTCTGGTGCTGGTGCCGGTGCTGGGGCTGGTGCCGGAGCTGGTTATGGAACTGGTGCAGGTGCAGGTGCCGGAGCTGGTTATGGAGCTGGTGCAGGTGCAGGTGCCGGAGCTGGTTATGGGGCTGGTGCAGGTGCAGGTGCCGGAGCTGGTTATGGAGCTGGTGCAGGTGCAGGTGCCGGAGCTGGTTATGGGGCTGGTGCAGGTGCAGGTGCCGGAGCTGGTTATGGAGCTGGTGCGGGTGCCGGTGCCGGAGCTGGTTATGGAGCTGCCTCTGGTGCTGGTGCTGGCGCTGGGTACGGACAAGGAGTAGGAAGCGGAGCTGCTTCTGGA…	13710
P99	GGTGCAGGAGCTGGTGCAGGTGCTGCCGCTGGTTCTGGTGCGGGTGCCGGAGCTGGTTATGGAGCTGCTTCTGGTGCTGGTGCCGGTGCTGGGGCTGGTGCCGGAGCTGGTTATGGAACTGGTGCAGGTGCAGGTGCCGGAGCTGGTTATGGAGCTGGTGCAGGTGCAGGTGCCGGAGCTGGTTATGGGGCTGGTGCAGGTGCAGGTGCCGGAGCTGGTTATGGAGCTGGTGCAGGTGCAGGTGCCGGAGCTGGTTATGGGGCTGGTGCAGGTGCAGGTGCCGGAGCTGGTTATGGAGCTGGTGCGGGTGCCGGTGCCGGAGCTGGTTATGGAGCTGCCTCTGGTGCTGGTGCTGGCGCTGGGTACGGACAAGGAGTAGGAAGCGGAGCTGCTTCTGGA…	13692
P101	GGTGCAGGAGCTGGTGCAGGTGCTGCCGCTGGTTCTGGTGCGGGTGCCGGAGCTGGTTATGGAGCTGCTTCTGGTGCTGGTGCCGGTGCTGGGGCTGGTGCCGGAGCTGGTTATGGAACTGGTGCAGGTGCAGGTGCCGGAGCTGGTTATGGAGCTGGTGCAGGTGCAGGTGCCGGAGCTGGTTATGGGGCTGGTGCAGGTGCAGGTGCCGGAGCTGGTTATGGAGCTGGTGCAGGTGCAGGTGCCGGAGCTGGTTATGGGGCTGGTGCAGGTGCAGGTGCCGGAGCTGGTTATGGAGCTGGTGCGGGTGCCGGTGCCGGAGCTGGTTATGGAGCTGCCTCTGGTGCTGGTGCTGGCGCTGGGTACGGACAAGGAGTAGGAAGCGGAGCTGCTTCTGGA…	13692
P104	GGTGCAGGAGCTGGTGCAGGTGCTGCCGCTGGTTCTGGTGCGGGTGCCGGAGCTGGTTATGGAGCTGCTTCTGGTGCTGGTGCCGGTGCTGGGGCTGGTGCCGGAGCTGGTTATGGAACTGGTGCAGGTGCAGGTGCCGGAGCTGGTTATGGAGCTGGTGCAGGTGCAGGTGCCGGAGCTGGTTATGGGGCTGGTGCAGGTGCAGGTGCCGGAGCTGGTTATGGAGCTGGTGCAGGTGCAGGTGCCGGAGCTGGTTATGGGGCTGGTGCAGGTGCAGGTGCCGGAGCTGGTTATGGAGCTGGTGCGGGTGCCGGTGCCGGAGCTGGTTATGGAGCTGCCTCTGGTGCTGGTGCTGGCGCTGGGTACGGACAAGGAGTAGGAAGCGGAGCTGCTTCTGGA…	13692
P105	GGTGCAGGAGCTGGTGCAGGTGCTGCCGCTGGTTCTGGTGCGGGTGCCGGAGCTGGTTATGGAGCTGCTTCTGGTGCTGGTGCCGGTGCTGGGGCTGGTGCCGGAGCTGGTTATGGAACTGGTGCAGGTGCAGGTGCCGGAGCTGGTTATGGAGCTGGTGCAGGTGCAGGTGCCGGAGCTGGTTATGGGGCTGGTGCAGGTGCAGGTGCCGGAGCTGGTTATGGAGCTGGTGCAGGTGCAGGTGCCGGAGCTGGTTATGGGGCTGGTGCAGGTGCAGGTGCCGGAGCTGGTTATGGAGCTGGTGCGGGTGCCGGTGCCGGAGCTGGTTATGGAGCTGCCTCTGGTGCTGGTGCTGGCGCTGGGTACGGACAAGGAGTAGGAAGCGGAGCTGCTTCTGGA…	13692
P107	GGTGCAGGAGCTGGTGCAGGTGCTGCCGCTGGTTCTGGTGCGGGTGCCGGAGCTGGTTATGGAGCTGCTTCTGGTGCTGGTGCCGGTGCTGGGGCTGGTGCCGGAGCTGGTTATGGAACTGGTGCAGGTGCAGGTGCCGGAGCTGGTTATGGAGCTGGTGCAGGTGCAGGTGCCGGAGCTGGTTATGGGGCTGGTGCAGGTGCAGGTGCCGGAGCTGGTTATGGAGCTGGTGCAGGTGCAGGTGCCGGAGCTGGTTATGGGGCTGGTGCAGGTGCAGGTGCCGGAGCTGGTTATGGAGCTGGTGCGGGTGCCGGTGCCGGAGCTGGTTATGGAGCTGCCTCTGGTGCTGGTGCTGGCGCTGGGTACGGACAAGGAGTAGGAAGCGGAGCTGCTTCTGGA…	13692
P108	GGTGCAGGAGCTGGTGCAGGTGCTGCCGCTGGTTCTGGTGCGGGTGCCGGAGCTGGTTATGGAGCTGCTTCTGGTGCTGGTGCCGGTGCTGGGGCTGGTGCCGGAGCTGGTTATGGAACTGGTGCAGGTGCAGGTGCCGGAGCTGGTTATGGAGCTGGTGCAGGTGCAGGTGCCGGAGCTGGTTATGGGGCTGGTGCAGGTGCAGGTGCCGGAGCTGGTTATGGAGCTGGTGCAGGTGCAGGTGCCGGAGCTGGTTATGGGGCTGGTGCAGGTGCAGGTGCCGGAGCTGGTTATGGAGCTGGTGCGGGTGCCGGTGCCGGAGCTGGTTATGGAGCTGCCTCTGGTGCTGGTGCTGGCGCTGGGTACGGACAAGGAGTAGGAAGCGGAGCTGCTTCTGGA…	13692
P111	GGTGCAGGAGCTGGTGCAGGTGCTGCCGCTGGTTCTGGTGCGGGTGCCGGAGCTGGTTATGGAGCTGCTTCTGGTGCTGGTGCCGGTGCTGGGGCTGGTGCCGGAGCTGGTTATGGAACTGGTGCAGGTGCAGGTGCCGGAGCTGGTTATGGAGCTGGTGCAGGTGCAGGTGCCGGAGCTGGTTATGGGGCTGGTGCAGGTGCAGGTGCCGGAGCTGGTTATGGAGCTGGTGCAGGTGCAGGTGCCGGAGCTGGTTATGGGGCTGGTGCAGGTGCAGGTGCCGGAGCTGGTTATGGAGCTGGTGCGGGTGCCGGTGCCGGAGCTGGTTATGGAGCTGCCTCTGGTGCTGGTGCTGGCGCTGGGTACGGACAAGGAGTAGGAAGCGGAGCTGCTTCTGGA…	13692
P114	GGTGCAGGAGCTGGTGCAGGTGCTGCCGCTGGTTCTGGTGCGGGTGCCGGAGCTGGTTATGGAGCTGCTTCTGGTGCTGGTGCCGGTGCTGGGGCTGGTGCCGGAGCTGGTTATGGAACTGGTGCAGGTGCAGGTGCCGGAGCTGGTTATGGAGCTGGTGCAGGTGCAGGTGCCGGAGCTGGTTATGGGGCTGGTGCAGGTGCAGGTGCCGGAGCTGGTTATGGAGCTGGTGCAGGTGCAGGTGCCGGAGCTGGTTATGGGGCTGGTGCAGGTGCAGGTGCCGGAGCTGGTTATGGAGCTGGTGCGGGTGCCGGTGCCGGAGCTGGTTATGGAGCTGCCTCTGGTGCTGGTGCTGGCGCTGGGTACGGACAAGGAGTAGGAAGCGGAGCTGCTTCTGGA…	13692
P122	GGTGCAGGAGCTGGTGCAGGTGCTGCCGCTGGTTCTGGTGCGGGTGCCGGAGCTGGTTATGGAGCTGCTTCTGGTGCTGGTGCCGGTGCTGGGGCTGGTGCCGGAGCTGGTTATGGAACTGGTGCAGGTGCAGGTGCCGGAGCTGGTTATGGAGCTGGTGCAGGTGCAGGTGCCGGAGCTGGTTATGGGGCTGGTGCAGGTGCAGGTGCCGGAGCTGGTTATGGAGCTGGTGCAGGTGCAGGTGCCGGAGCTGGTTATGGGGCTGGTGCAGGTGCAGGTGCCGGAGCTGGTTATGGAGCTGGTGCGGGTGCCGGTGCCGGAGCTGGTTATGGAGCTGCCTCTGGTGCTGGTGCTGGCGCTGGGTACGGACAAGGAGTAGGAAGCGGAGCTGCTTCTGGA…	13692
P124	GGTGCAGGAGCTGGTGCAGGTGCTGCCGCTGGTTCTGGTGCGGGTGCCGGAGCTGGTTATGGAGCTGCTTCTGGTGCTGGTGCCGGTGCTGGGGCTGGTGCCGGAGCTGGTTATGGAACTGGTGCAGGTGCAGGTGCCGGAGCTGGTTATGGAGCTGGTGCAGGTGCAGGTGCCGGAGCTGGTTATGGGGCTGGTGCAGGTGCAGGTGCCGGAGCTGGTTATGGAGCTGGTGCAGGTGCAGGTGCCGGAGCTGGTTATGGGGCTGGTGCAGGTGCAGGTGCCGGAGCTGGTTATGGAGCTGGTGCGGGTGCCGGTGCCGGAGCTGGTTATGGAGCTGCCTCTGGTGCTGGTGCTGGCGCTGGGTACGGACAAGGAGTAGGAAGCGGAGCTGCTTCTGGA…	13692
P129	GGTGCAGGAGCTGGTGCAGGTGCTGCCGCTGGTTCTGGTGCGGGTGCCGGAGCTGGTTATGGAGCTGCTTCTGGTGCTGGTGCCGGTGCTGGGGCTGGTGCCGGAGCTGGTTATGGAACTGGTGCAGGTGCAGGTGCCGGAGCTGGTTATGGAGCTGGTGCAGGTGCAGGTGCCGGAGCTGGTTATGGGGCTGGTGCAGGTGCAGGTGCCGGAGCTGGTTATGGAGCTGGTGCAGGTGCAGGTGCCGGAGCTGGTTATGGGGCTGGTGCAGGTGCAGGTGCCGGAGCTGGTTATGGAGCTGGTGCGGGTGCCGGTGCCGGAGCTGGTTATGGAGCTGCCTCTGGTGCTGGTGCTGGCGCTGGGTACGGACAAGGAGTAGGAAGCGGAGCTGCTTCTGGA…	13692
P131	GGTGCAGGAGCTGGTGCAGGTGCTGCCGCTGGTTCTGGTGCGGGTGCCGGAGCTGGTTATGGAGCTGCTTCTGGTGCTGGTGCCGGTGCTGGGGCTGGTGCCGGAGCTGGTTATGGAACTGGTGCAGGTGCAGGTGCCGGAGCTGGTTATGGAGCTGGTGCAGGTGCAGGTGCCGGAGCTGGTTATGGGGCTGGTGCAGGTGCAGGTGCCGGAGCTGGTTATGGAGCTGGTGCAGGTGCAGGTGCCGGAGCTGGTTATGGGGCTGGTGCAGGTGCAGGTGCCGGAGCTGGTTATGGAGCTGGTGCGGGTGCCGGTGCCGGAGCTGGTTATGGAGCTGCCTCTGGTGCTGGTGCTGGCGCTGGGTACGGACAAGGAGTAGGAAGCGGAGCTGCTTCTGGA…	13692
P149	GGTGCAGGAGCTGGTGCAGGTGCTGCCGCTGGTTCTGGTGCGGGTGCCGGAGCTGGTTATGGAGCTGCTTCTGGTGCTGGTGCCGGTGCTGGGGCTGGTGCCGGAGCTGGTTATGGAACTGGTGCAGGTGCAGGTGCCGGAGCTGGTTATGGAGCTGGTGCAGGTGCAGGTGCCGGAGCTGGTTATGGGGCTGGTGCAGGTGCAGGTGCCGGAGCTGGTTATGGAGCTGGTGCAGGTGCAGGTGCCGGAGCTGGTTATGGGGCTGGTGCAGGTGCAGGTGCCGGAGCTGGTTATGGAGCTGGTGCGGGTGCCGGTGCCGGAGCTGGTTATGGAGCTGCCTCTGGTGCTGGTGCTGGCGCTGGGTACGGACAAGGAGTAGGAAGCGGAGCTGCTTCTGGA…	13692
P156	GGTGCAGGAGCTGGTGCAGGTGCTGCCGCTGGTTCTGGTGCGGGTGCCGGAGCTGGTTATGGAGCTGCTTCTGGTGCTGGTGCCGGTGCTGGGGCTGGTGCCGGAGCTGGTTATGGAACTGGTGCAGGTGCAGGTGCCGGAGCTGGTTATGGAGCTGGTGCAGGTGCAGGTGCCGGAGCTGGTTATGGGGCTGGTGCAGGTGCAGGTGCCGGAGCTGGTTATGGAGCTGGTGCAGGTGCAGGTGCCGGAGCTGGTTATGGGGCTGGTGCAGGTGCAGGTGCCGGAGCTGGTTATGGAGCTGGTGCGGGTGCCGGTGCCGGAGCTGGTTATGGAGCTGCCTCTGGTGCTGGTGCTGGCGCTGGGTACGGACAAGGAGTAGGAAGCGGAGCTGCTTCTGGA…	13692
P167	GGTGCAGGAGCTGGTGCAGGTGCTGCCGCTGGTTCTGGTGCGGGTGCCGGAGCTGGTTATGGAGCTGCTTCTGGTGCTGGTGCCGGTGCTGGGGCTGGTGCCGGAGCTGGTTATGGAACTGGTGCAGGTGCAGGTGCCGGAGCTGGTTATGGAGCTGGTGCAGGTGCAGGTGCCGGAGCTGGTTATGGGGCTGGTGCAGGTGCAGGTGCCGGAGCTGGTTATGGAGCTGGTGCAGGTGCAGGTGCCGGAGCTGGTTATGGGGCTGGTGCAGGTGCAGGTGCCGGAGCTGGTTATGGAGCTGGTGCGGGTGCCGGTGCCGGAGCTGGTTATGGAGCTGCCTCTGGTGCTGGTGCTGGCGCTGGGTACGGACAAGGAGTAGGAAGCGGAGCTGCTTCTGGA…	13692
P176	GGTGCAGGAGCTGGTGCAGGTGCTGCCGCTGGTTCTGGTGCGGGTGCCGGAGCTGGTTATGGAGCTGCTTCTGGTGCTGGTGCCGGTGCTGGGGCTGGTGCCGGAGCTGGTTATGGAACTGGTGCAGGTGCAGGTGCCGGAGCTGGTTATGGAGCTGGTGCAGGTGCAGGTGCCGGAGCTGGTTATGGGGCTGGTGCAGGTGCAGGTGCCGGAGCTGGTTATGGAGCTGGTGCAGGTGCAGGTGCCGGAGCTGGTTATGGGGCTGGTGCAGGTGCAGGTGCCGGAGCTGGTTATGGAGCTGGTGCGGGTGCCGGTGCCGGAGCTGGTTATGGAGCTGCCTCTGGTGCTGGTGCTGGCGCTGGGTACGGACAAGGAGTAGGAAGCGGAGCTGCTTCTGGA…	13692
P177	GGTGCAGGAGCTGGTGCAGGTGCTGCCGCTGGTTCTGGTGCGGGTGCCGGAGCTGGTTATGGAGCTGCTTCTGGTGCTGGTGCCGGTGCTGGGGCTGGTGCCGGAGCTGGTTATGGAACTGGTGCAGGTGCAGGTGCCGGAGCTGGTTATGGAGCTGGTGCAGGTGCAGGTGCCGGAGCTGGTTATGGGGCTGGTGCAGGTGCAGGTGCCGGAGCTGGTTATGGAGCTGGTGCAGGTGCAGGTGCCGGAGCTGGTTATGGGGCTGGTGCAGGTGCAGGTGCCGGAGCTGGTTATGGAGCTGGTGCGGGTGCCGGTGCCGGAGCTGGTTATGGAGCTGCCTCTGGTGCTGGTGCTGGCGCTGGGTACGGACAAGGAGTAGGAAGCGGAGCTGCTTCTGGA…	13692
P178	GGTGCAGGAGCTGGTGCAGGTGCTGCCGCTGGTTCTGGTGCGGGTGCCGGAGCTGGTTATGGAGCTGCTTCTGGTGCTGGTGCCGGTGCTGGGGCTGGTGCCGGAGCTGGTTATGGAACTGGTGCAGGTGCAGGTGCCGGAGCTGGTTATGGAGCTGGTGCAGGTGCAGGTGCCGGAGCTGGTTATGGGGCTGGTGCAGGTGCAGGTGCCGGAGCTGGTTATGGAGCTGGTGCAGGTGCAGGTGCCGGAGCTGGTTATGGGGCTGGTGCAGGTGCAGGTGCCGGAGCTGGTTATGGAGCTGGTGCGGGTGCCGGTGCCGGAGCTGGTTATGGAGCTGCCTCTGGTGCTGGTGCTGGCGCTGGGTACGGACAAGGAGTAGGAAGCGGAGCTGCTTCTGGA…	13692
P181	GGTGCAGGAGCTGGTGCAGGTGCTGCCGCTGGTTCTGGTGCGGGTGCCGGAGCTGGTTATGGAGCTGCTTCTGGTGCTGGTGCCGGTGCTGGGGCTGGTGCCGGAGCTGGTTATGGAACTGGTGCAGGTGCAGGTGCCGGAGCTGGTTATGGAGCTGGTGCAGGTGCAGGTGCCGGAGCTGGTTATGGGGCTGGTGCAGGTGCAGGTGCCGGAGCTGGTTATGGAGCTGGTGCAGGTGCAGGTGCCGGAGCTGGTTATGGGGCTGGTGCAGGTGCAGGTGCCGGAGCTGGTTATGGAGCTGGTGCGGGTGCCGGTGCCGGAGCTGGTTATGGAGCTGCCTCTGGTGCTGGTGCTGGCGCTGGGTACGGACAAGGAGTAGGAAGCGGAGCTGCTTCTGGA…	13692
P187	GGTGCAGGAGCTGGTGCAGGTGCTGCCGCTGGTTCTGGTGCGGGTGCCGGAGCTGGTTATGGAGCTGCTTCTGGTGCTGGTGCCGGTGCTGGGGCTGGTGCCGGAGCTGGTTATGGAACTGGTGCAGGTGCAGGTGCCGGAGCTGGTTATGGAGCTGGTGCAGGTGCAGGTGCCGGAGCTGGTTATGGGGCTGGTGCAGGTGCAGGTGCCGGAGCTGGTTATGGAGCTGGTGCAGGTGCAGGTGCCGGAGCTGGTTATGGGGCTGGTGCAGGTGCAGGTGCCGGAGCTGGTTATGGAGCTGGTGCGGGTGCCGGTGCCGGAGCTGGTTATGGAGCTGCCTCTGGTGCTGGTGCTGGCGCTGGGTACGGACAAGGAGTAGGAAGCGGAGCTGCTTCTGGA…	13692
P188	GGTGCAGGAGCTGGTGCAGGTGCTGCCGCTGGTTCTGGTGCGGGTGCCGGAGCTGGTTATGGAGCTGCTTCTGGTGCTGGTGCCGGTGCTGGGGCTGGTGCCGGAGCTGGTTATGGAACTGGTGCAGGTGCAGGTGCCGGAGCTGGTTATGGAGCTGGTGCAGGTGCAGGTGCCGGAGCTGGTTATGGGGCTGGTGCAGGTGCAGGTGCCGGAGCTGGTTATGGAGCTGGTGCAGGTGCAGGTGCCGGAGCTGGTTATGGGGCTGGTGCAGGTGCAGGTGCCGGAGCTGGTTATGGAGCTGGTGCGGGTGCCGGTGCCGGAGCTGGTTATGGAGCTGCCTCTGGTGCTGGTGCTGGCGCTGGGTACGGACAAGGAGTAGGAAGCGGAGCTGCTTCTGGA…	13692
P191	GGTGCAGGAGCTGGTGCAGGTGCTGCCGCTGGTTCTGGTGCGGGTGCCGGAGCTGGTTATGGAGCTGCTTCTGGTGCTGGTGCCGGTGCTGGGGCTGGTGCCGGAGCTGGTTATGGAACTGGTGCAGGTGCAGGTGCCGGAGCTGGTTATGGAGCTGGTGCAGGTGCAGGTGCCGGAGCTGGTTATGGGGCTGGTGCAGGTGCAGGTGCCGGAGCTGGTTATGGAGCTGGTGCAGGTGCAGGTGCCGGAGCTGGTTATGGGGCTGGTGCAGGTGCAGGTGCCGGAGCTGGTTATGGAGCTGGTGCGGGTGCCGGTGCCGGAGCTGGTTATGGAGCTGCCTCTGGTGCTGGTGCTGGCGCTGGGTACGGACAAGGAGTAGGAAGCGGAGCTGCTTCTGGA…	13692
P192	GGTGCAGGAGCTGGTGCAGGTGCTGCCGCTGGTTCTGGTGCGGGTGCCGGAGCTGGTTATGGAGCTGCTTCTGGTGCTGGTGCCGGTGCTGGGGCTGGTGCCGGAGCTGGTTATGGAACTGGTGCAGGTGCAGGTGCCGGAGCTGGTTATGGAGCTGGTGCAGGTGCAGGTGCCGGAGCTGGTTATGGGGCTGGTGCAGGTGCAGGTGCCGGAGCTGGTTATGGAGCTGGTGCAGGTGCAGGTGCCGGAGCTGGTTATGGGGCTGGTGCAGGTGCAGGTGCCGGAGCTGGTTATGGAGCTGGTGCGGGTGCCGGTGCCGGAGCTGGTTATGGAGCTGCCTCTGGTGCTGGTGCTGGCGCTGGGTACGGACAAGGAGTAGGAAGCGGAGCTGCTTCTGGA…	13692
P193	GGTGCAGGAGCTGGTGCAGGTGCTGCCGCTGGTTCTGGTGCGGGTGCCGGAGCTGGTTATGGAGCTGCTTCTGGTGCTGGTGCCGGTGCTGGGGCTGGTGCCGGAGCTGGTTATGGAACTGGTGCAGGTGCAGGTGCCGGAGCTGGTTATGGAGCTGGTGCAGGTGCAGGTGCCGGAGCTGGTTATGGGGCTGGTGCAGGTGCAGGTGCCGGAGCTGGTTATGGAGCTGGTGCAGGTGCAGGTGCCGGAGCTGGTTATGGGGCTGGTGCAGGTGCAGGTGCCGGAGCTGGTTATGGAGCTGGTGCGGGTGCCGGTGCCGGAGCTGGTTATGGAGCTGCCTCTGGTGCTGGTGCTGGCGCTGGGTACGGACAAGGAGTAGGAAGCGGAGCTGCTTCTGGA…	13692
P194	GGTGCAGGAGCTGGTGCAGGTGCTGCCGCTGGTTCTGGTGCGGGTGCCGGAGCTGGTTATGGAGCTGCTTCTGGTGCTGGTGCCGGTGCTGGGGCTGGTGCCGGAGCTGGTTATGGAACTGGTGCAGGTGCAGGTGCCGGAGCTGGTTATGGAGCTGGTGCAGGTGCAGGTGCCGGAGCTGGTTATGGGGCTGGTGCAGGTGCAGGTGCCGGAGCTGGTTATGGAGCTGGTGCAGGTGCAGGTGCCGGAGCTGGTTATGGGGCTGGTGCAGGTGCAGGTGCCGGAGCTGGTTATGGAGCTGGTGCGGGTGCCGGTGCCGGAGCTGGTTATGGAGCTGCCTCTGGTGCTGGTGCTGGCGCTGGGTACGGACAAGGAGTAGGAAGCGGAGCTGCTTCTGGA…	13692
P202	GGTGCAGGAGCTGGTGCAGGTGCTGCCGCTGGTTCTGGTGCGGGTGCCGGAGCTGGTTATGGAGCTGCTTCTGGTGCTGGTGCCGGTGCTGGGGCTGGTGCCGGAGCTGGTTATGGAACTGGTGCAGGTGCAGGTGCCGGAGCTGGTTATGGAGCTGGTGCAGGTGCAGGTGCCGGAGCTGGTTATGGGGCTGGTGCAGGTGCAGGTGCCGGAGCTGGTTATGGAGCTGGTGCAGGTGCAGGTGCCGGAGCTGGTTATGGGGCTGGTGCAGGTGCAGGTGCCGGAGCTGGTTATGGAGCTGGTGCGGGTGCCGGTGCCGGAGCTGGTTATGGAGCTGCCTCTGGTGCTGGTGCTGGCGCTGGGTACGGACAAGGAGTAGGAAGCGGAGCTGCTTCTGGA…	13689
P163	GGTGCAGGAGCTGGTGCAGGTGCTGCCGCTGGTTCTGGTGCGGGTGCCGGAGCTGGTTATGGAGCTGCTTCTGGTGCTGGTGCCGGTGCTGGGGCTGGTGCCGGAGCTGGTTATGGAACTGGTGCAGGTGCAGGTGCCGGAGCTGGTTATGGAGCTGGTGCAGGTGCAGGTGCCGGAGCTGGTTATGGGGCTGGTGCAGGTGCAGGTGCCGGAGCTGGTTATGGAGCTGGTGCAGGTGCAGGTGCCGGAGCTGGTTATGGGGCTGGTGCAGGTGCAGGTGCCGGAGCTGGTTATGGAGCTGGTGCGGGTGCCGGTGCCGGAGCTGGTTATGGAGCTGCCTCTGGTGCTGGTGCTGGCGCTGGGTACGGACAAGGAGTAGGAAGCGGAGCTGCTTCTGGA…	13689
P18	GGTGCAGGAGCTGGTGCAGGTGCTGCCGCTGGTTCTGGTGCGGGTGCCGGAGCTGGTTATGGAGCTGCTTCTGGTGCTGGTGCCGGTGCTGGGGCTGGTGCCGGAGCTGGTTATGGAACTGGTGCAGGTGCAGGTGCCGGAGCTGGTTATGGAGCTGGTGCAGGTGCAGGTGCCGGAGCTGGTTATGGGGCTGGTGCAGGTGCAGGTGCCGGAGCTGGTTATGGAGCTGGTGCAGGTGCAGGTGCCGGAGCTGGTTATGGGGCTGGTGCAGGTGCAGGTGCCGGAGCTGGTTATGGAGCTGGTGCGGGTGCCGGTGCCGGAGCTGGTTATGGAGCTGCCTCTGGTGCTGGTGCTGGCGCTGGGTACGGACAAGGAGTAGGAAGCGGAGCTGCTTCTGGA…	13689
P26	GGTGCAGGAGCTGGTGCAGGTGCTGCCGCTGGTTCTGGTGCGGGTGCCGGAGCTGGTTATGGAGCTGCTTCTGGTGCTGGTGCCGGTGCTGGGGCTGGTGCCGGAGCTGGTTATGGAACTGGTGCAGGTGCAGGTGCCGGAGCTGGTTATGGAGCTGGTGCAGGTGCAGGTGCCGGAGCTGGTTATGGGGCTGGTGCAGGTGCAGGTGCCGGAGCTGGTTATGGAGCTGGTGCAGGTGCAGGTGCCGGAGCTGGTTATGGGGCTGGTGCAGGTGCAGGTGCCGGAGCTGGTTATGGAGCTGGTGCGGGTGCCGGTGCCGGAGCTGGTTATGGAGCTGCCTCTGGTGCTGGTGCTGGCGCTGGGTACGGACAAGGAGTAGGAAGCGGAGCTGCTTCTGGA…	13689
P27	GGTGCAGGAGCTGGTGCAGGTGCTGCCGCTGGTTCTGGTGCGGGTGCCGGAGCTGGTTATGGAGCTGCTTCTGGTGCTGGTGCCGGTGCTGGGGCTGGTGCCGGAGCTGGTTATGGAACTGGTGCAGGTGCAGGTGCCGGAGCTGGTTATGGAGCTGGTGCAGGTGCAGGTGCCGGAGCTGGTTATGGGGCTGGTGCAGGTGCAGGTGCCGGAGCTGGTTATGGAGCTGGTGCAGGTGCAGGTGCCGGAGCTGGTTATGGGGCTGGTGCAGGTGCAGGTGCCGGAGCTGGTTATGGAGCTGGTGCGGGTGCCGGTGCCGGAGCTGGTTATGGAGCTGCCTCTGGTGCTGGTGCTGGCGCTGGGTACGGACAAGGAGTAGGAAGCGGAGCTGCTTCTGGA…	13689
P33	GGTGCAGGAGCTGGTGCAGGTGCTGCCGCTGGTTCTGGTGCGGGTGCCGGAGCTGGTTATGGAGCTGCTTCTGGTGCTGGTGCCGGTGCTGGGGCTGGTGCCGGAGCTGGTTATGGAACTGGTGCAGGTGCAGGTGCCGGAGCTGGTTATGGAGCTGGTGCAGGTGCAGGTGCCGGAGCTGGTTATGGGGCTGGTGCAGGTGCAGGTGCCGGAGCTGGTTATGGAGCTGGTGCAGGTGCAGGTGCCGGAGCTGGTTATGGGGCTGGTGCAGGTGCAGGTGCCGGAGCTGGTTATGGAGCTGGTGCGGGTGCCGGTGCCGGAGCTGGTTATGGAGCTGCCTCTGGTGCTGGTGCTGGCGCTGGGTACGGACAAGGAGTAGGAAGCGGAGCTGCTTCTGGA…	13689
P34	GGTGCAGGAGCTGGTGCAGGTGCTGCCGCTGGTTCTGGTGCGGGTGCCGGAGCTGGTTATGGAGCTGCTTCTGGTGCTGGTGCCGGTGCTGGGGCTGGTGCCGGAGCTGGTTATGGAACTGGTGCAGGTGCAGGTGCCGGAGCTGGTTATGGAGCTGGTGCAGGTGCAGGTGCCGGAGCTGGTTATGGGGCTGGTGCAGGTGCAGGTGCCGGAGCTGGTTATGGAGCTGGTGCAGGTGCAGGTGCCGGAGCTGGTTATGGGGCTGGTGCAGGTGCAGGTGCCGGAGCTGGTTATGGAGCTGGTGCGGGTGCCGGTGCCGGAGCTGGTTATGGAGCTGCCTCTGGTGCTGGTGCTGGCGCTGGGTACGGACAAGGAGTAGGAAGCGGAGCTGCTTCTGGA…	13689
P41	GGTGCAGGAGCTGGTGCAGGTGCTGCCGCTGGTTCTGGTGCGGGTGCCGGAGCTGGTTATGGAGCTGCTTCTGGTGCTGGTGCCGGTGCTGGGGCTGGTGCCGGAGCTGGTTATGGAACTGGTGCAGGTGCAGGTGCCGGAGCTGGTTATGGAGCTGGTGCAGGTGCAGGTGCCGGAGCTGGTTATGGGGCTGGTGCAGGTGCAGGTGCCGGAGCTGGTTATGGAGCTGGTGCAGGTGCAGGTGCCGGAGCTGGTTATGGGGCTGGTGCAGGTGCAGGTGCCGGAGCTGGTTATGGAGCTGGTGCGGGTGCCGGTGCCGGAGCTGGTTATGGAGCTGCCTCTGGTGCTGGTGCTGGCGCTGGGTACGGACAAGGAGTAGGAAGCGGAGCTGCTTCTGGA…	13689
P37	GGTGCAGGAGCTGGTGCAGGTGCTGCCGCTGGTTCTGGTGCGGGTGCCGGAGCTGGTTATGGAGCTGCTTCTGGTGCTGGTGCCGGTGCTGGGGCTGGTGCCGGAGCTGGTTATGGAACTGGTGCAGGTGCAGGTGCCGGAGCTGGTTATGGAGCTGGTGCAGGTGCAGGTGCCGGAGCTGGTTATGGGGCTGGTGCAGGTGCAGGTGCCGGAGCTGGTTATGGAGCTGGTGCAGGTGCAGGTGCCGGAGCTGGTTATGGGGCTGGTGCAGGTGCAGGTGCCGGAGCTGGTTATGGAGCTGGTGCGGGTGCCGGTGCCGGAGCTGGTTATGGAGCTGCCTCTGGTGCTGGTGCTGGCGCTGGGTACGGACAAGGAGTAGGAAGCGGAGCTGCTTCTGGA…	13233
P67	GGTGCAGGAGCTGGTGCAGGTGCTGCCGCTGGTTCTGGTGCGGGTGCCGGAGCTGGTTATGGAGCTGCTTCTGGTGCTGGTGCCGGTGCTGGGGCTGGTGCCGGAGCTGGTTATGGAACTGGTGCAGGTGCAGGTGCCGGAGCTGGTTATGGAGCTGGTGCAGGTGCAGGTGCCGGAGCTGGTTATGGGGCTGGTGCAGGTGCAGGTGCCGGAGCTGGTTATGGAGCTGGTGCAGGTGCAGGTGCCGGAGCTGGTTATGGGGCTGGTGCAGGTGCAGGTGCCGGAGCTGGTTATGGAGCTGGTGCGGGTGCCGGTGCCGGAGCTGGTTATGGAGCTGCCTCTGGTGCTGGTGCTGGCGCTGGGTACGGACAAGGAGTAGGAAGCGGAGCTGCTTCTGGA…	13233
P74	GGTGCAGGAGCTGGTGCAGGTGCTGCCGCTGGTTCTGGTGCGGGTGCCGGAGCTGGTTATGGAGCTGCTTCTGGTGCTGGTGCCGGTGCTGGGGCTGGTGCCGGAGCTGGTTATGGAACTGGTGCAGGTGCAGGTGCCGGAGCTGGTTATGGAGCTGGTGCAGGTGCAGGTGCCGGAGCTGGTTATGGGGCTGGTGCAGGTGCAGGTGCCGGAGCTGGTTATGGAGCTGGTGCAGGTGCAGGTGCCGGAGCTGGTTATGGGGCTGGTGCAGGTGCAGGTGCCGGAGCTGGTTATGGAGCTGGTGCGGGTGCCGGTGCCGGAGCTGGTTATGGAGCTGCCTCTGGTGCTGGTGCTGGCGCTGGGTACGGACAAGGAGTAGGAAGCGGAGCTGCTTCTGGA…	13233
P76	GGTGCAGGAGCTGGTGCAGGTGCTGCCGCTGGTTCTGGTGCGGGTGCCGGAGCTGGTTATGGAGCTGCTTCTGGTGCTGGTGCCGGTGCTGGGGCTGGTGCCGGAGCTGGTTATGGAACTGGTGCAGGTGCAGGTGCCGGAGCTGGTTATGGAGCTGGTGCAGGTGCAGGTGCCGGAGCTGGTTATGGGGCTGGTGCAGGTGCAGGTGCCGGAGCTGGTTATGGAGCTGGTGCAGGTGCAGGTGCCGGAGCTGGTTATGGGGCTGGTGCAGGTGCAGGTGCCGGAGCTGGTTATGGAGCTGGTGCGGGTGCCGGTGCCGGAGCTGGTTATGGAGCTGCCTCTGGTGCTGGTGCTGGCGCTGGGTACGGACAAGGAGTAGGAAGCGGAGCTGCTTCTGGA…	13233
P79	GGTGCAGGAGCTGGTGCAGGTGCTGCCGCTGGTTCTGGTGCGGGTGCCGGAGCTGGTTATGGAGCTGCTTCTGGTGCTGGTGCCGGTGCTGGGGCTGGTGCCGGAGCTGGTTATGGAACTGGTGCAGGTGCAGGTGCCGGAGCTGGTTATGGAGCTGGTGCAGGTGCAGGTGCCGGAGCTGGTTATGGGGCTGGTGCAGGTGCAGGTGCCGGAGCTGGTTATGGAGCTGGTGCAGGTGCAGGTGCCGGAGCTGGTTATGGGGCTGGTGCAGGTGCAGGTGCCGGAGCTGGTTATGGAGCTGGTGCGGGTGCCGGTGCCGGAGCTGGTTATGGAGCTGCCTCTGGTGCTGGTGCTGGCGCTGGGTACGGACAAGGAGTAGGAAGCGGAGCTGCTTCTGGA…	13233
P58	GGTGCAGGAGCTGGTGCAGGTGCTGCCGCTGGTTCTGGTGCGGGTGCCGGAGCTGGTTATGGAGCTGCTTCTGGTGCTGGTGCCGGTGCTGGGGCTGGTGCCGGAGCTGGTTATGGAACTGGTGCAGGTGCAGGTGCCGGAGCTGGTTATGGAGCTGGTGCAGGTGCAGGTGCCGGAGCTGGTTATGGGGCTGGTGCAGGTGCAGGTGCCGGAGCTGGTTATGGAGCTGGTGCAGGTGCAGGTGCCGGAGCTGGTTATGGGGCTGGTGCAGGTGCAGGTGCCGGAGCTGGTTATGGAGCTGGTGCGGGTGCCGGTGCCGGAGCTGGTTATGGAGCTGCCTCTGGTGCTGGTGCTGGCGCTGGGTACGGACAAGGAGTAGGAAGCGGAGCTGCTTCTGGA…	12275
