# Supplementary material for: FibH Gene Complete Sequences (FibHome) Revealed Silkworm Pedigree
Source: Insects. 2023 Feb 28;14(3):244. doi: 10.3390/insects14030244 (PMC10055898; doi:10.3390/insects14030244)
Supplement: Supplementary file 1 [file insects-14-00244-s001.zip › Table S4 Differential sequence between FibH genes.xlsx]

## Sheet: Sheet1
Groups	Sample A	Sample B	Differential sequence (nt)	Differential sequence (amino acids)	Length (bp)
1	L119, L120, L121, L210	L110	GGTGCT	GA	6
2	Family III	L70	GGTGCTGGTGCTGGCTCA	GAGAGS	18
	Family I	P62	GGTGCTGGTGCTGGCTCA	GAGAGS	18
3	L31	L33	GGTGCTGGTGCTGGTTCA	GAGAGS	18
	L51, L59, L197	L63	GGTGCTGGTGCTGGTTCA	GAGAGS	18
	L76	L1	GGTGCTGGTGCTGGTTCA	GAGAGS	18
	C108	Handan	GGTGCTGGTGCTGGTTCA (GAGAGS)	GAGAGS	18
4	nds	India M3	GGTGCTGGTGCTGGTTCAGGAGCTGGAGCTGGTTCAGGTGCCGGTGCTGGTTCA	GAGAGSGAGAGSGAGAGS	54
	L41	L169	GGTGCTGGTGCTGGTTCAGGTGCCGGTGCTGGTTCAGGTGCTGGTGCTGGTTCAGGTGCCGGTTCAGGTGCTGGTGCTGGTTCAGGTGCTGGTGCTGGTTCAGGTGCTGGTGCTGGTTCAGGTGCCGGTGCTGGTTCAGGTGCTGGTGCTGGTTCAGGTGCCGGTTCAGGTGCTGGTGCTGGTTCA	GAGAGSGAGAGSGAGAGSGAGSGAGAGSGAGAGSGAGAGSGAGAGSGAGAGSGAGSGAGAGS	186
	L137, L138	L211	GGTGCTGGGGCTGGTTCAGGAGCTGGTGCTGGTTCAGGAGCTGGTGCTGGATACGGAGCAGGGTACGGAGCAGGAGCAGGAAGCGGAGCTGCCTCTGGTGCTGGTGCCGGTGCTGGAGCTGGTGCAGGAACAGGCTCTTCTGGATTTGGACCATATGTAGCAAATGGCGGATATAGCGGCTACGAATACGCTTGGTCGTCAGAATCTGACTTTGGAACTGGAAGCGGAGCTGGTGCTGGCTCAGGTGCTGGTGCTGGTTCAGGAGCTGGAGCTGGATACGGAGCAGGAGTTGGTGCTGGTTACGGAGCAGGATATGGAGCAGGAGCTGGTGCTGGATACGGAGCAGGAGCAGGAAGCGGAGCTGCCTCAGGTGCCGGTGCTGGTTCA	GAGAGSGAGAGSGAGAGYGAGYGAGAGSGAASGAGAGAGAGAGTGSSGFGPYVANGGYSGYEYAWSSESDFGTGSGAGAGSGAGAGSGAGAGYGAGVGAGYGAGYGAGAGAGYGAGAGSGAASGAGAGS	387
	grr	nds	GGTGCTGGTGCTGGTTCAGGAGCTGGTGCTGGTTCAGGTGCTGGTGCTGGTTCAGGTGCTGGTTCAGGTGCTGGTGCTGGCTCAGGTGCTGGTGCTGGATACGGAGTAGGATATGGAGCAGGAGCTGGTGCTGGATACGGAGCAGGAGCAGGAAGCGGAGCTGGCTCAGGTGCTGGTGCTGGGTCAGGTGCCGGTGCTGGTTCAGGTGCTGGTGCTGGTTCAGGTGCCGGTTCAGGTGCTGGTGCTGGTTCAGGAGCTGGTGCTGGTTCAGGTGCTGGTGCTGGTTCAGGAGCTGGAGCTGGATACGGAGCAGGAGTTGGTGCTGGATACGGAGTAGGATATGGAGCAGGAGCTGGTGCTGGATACGGAGCAGGAGCAGGAAGCGGAGCTGGCTCA	GAGAGSGAGAGSGAGAGSGAGSGAGAGSGAGAGYGVGYGAGAGAGYGAGAGSGAGSGAGAGSGAGAGSGAGAGSGAGSGAGAGSGAGAGSGAGAGSGAGAGYGAGVGAGYGVGYGAGAGAGYGAGAGSGAGS	396
	L26	L21	GGTGCTGGTGCTGGTTCAGGAGCTGGTGCTGGTTCAGGTGCTGGTGCTGGTTCAGGAGCTGGAGTTGGATACGGAGCAGGAGTTGGTGCTGGATACGGAGCAGGATATGGAGCAGGAGCTGGTGCTGGATACGGAGCAGGAGCAGGAAGCGGAGCTGCCTCTGGTGCTGGTGCCGGTGCTGGAGCTGGTGCAGGAACAGGCTCTTCTGGATTTGGACCATATGTAGCAAATGGCGGATATAGCGGCTACGAATACGCTTGGTCGTCAGAATCTGACTTTGGAACTGGAAGCGGAGCTGGTGCTGGTTCAGGTGCTGGTGCTGGTTCAGGTGCTGGTGCTGGTTCAGGTGCTGGTGCTGGCTCAGGTGCTGGTGCTGGTTCAGGAGCTGGAGCTGGATAC…	GAGAGSGAGAGSGAGAGSGAGVGYGAGVGAGYGAGYGAGAGAGYGAGAGSGAASGAGAGAGAGAGTGSSGFGPYVANGGYSGYEYAWSSESDFGTGSGAGAGSGAGAGSGAGAGSGAGAGSGAGAGSGAGAGYGAGYGAGAGAGYGAGAGSGAGSGAGAGSGAGAGSGAGAGSGAGAGSGAGAGSGAGAGSGAGAGSGAGSGSGAGAGSGAGAGSGAGAGYGAGVGAGYGVGYGAGAGAGYGAGAGSGAGSGAGAGSGAGAGSGAGAGSGAGAGSGAGVGYGAGVGAGYGAGAGSGAASGAGAGAGAGAGTGSSGFGPYVANGGYSGYEYAWSSESDIGTGSGAGAGSGAGAGSGAGAGSGAGAGSGAGAGSGAGAGYGAGVGAGYGAGYGAGAGAGYG…	2799
	W14	W13	GGTGCTGGTGCTGGTTCAGGTGCCGGTGCTGGTTCAGGTGCCGGTGCTGGTTCAGGTGCTGGTGCTGGTTCAGGTGCCGGTTCAGGTGCTGGTGCTGGTTCAGGTGCTGGTGCTGGTTCAGGAGCTGGAGCTGGATACGGAGCAGGAGTTGGTGCTGGATACGGAGCAGGGTATGGAGCAGGAGCTGGTGCTGGATACGGAGCAGGAGCAGGAAGTGGAGCTGGCTCAGGTGCTGGTGCTGGTTCAGGAGCTGGAGCTGGATACGGAGCAGGAGTTGGTGCTGGATACGGAGCAGGAGCAGGAAGCGGAGCTGCCTCTGGTGCCGGTGCTGGTTCAGGTGCTGGTGCTGGTGCTGGCTCAGGTGCCGGTGCTGGTTCAGGTGCTGGTGCTGGTTCAGGT…	GAGAGSGAGAGSGAGAGSGAGAGSGAGSGAGAGSGAGAGSGAGAGYGAGVGAGYGAGYGAGAGAGYGAGAGSGAGSGAGAGSGAGAGYGAGVGAGYGAGAGSGAASGAGAGSGAGAGAGSGAGAGSGAGAGSGAGAGSGAGAGSGAGAGSGAGAGYGAGYGAGVGAGYGAGAGSGAASGAGAGSGAGAGSGAGAGSGAGAGYGAGVGAGYGAGYGAGAGAGYGAGAGSGAASGAGAGSGAGAGSGAGAGSGAGAGSGAGAGSGAGAGYGAGAGSGAASGAGAGSGAGAGSGAGAGSGAGAGSGAGAGSGAGAGYGAGAGSGAASGAGAGAGAGAGTGSSGFGPYVANGGYSGYEYAWSSESDFGTGSGAGAGSGAGAGSGAGAGSGAGAGSGAGAGYGA…	4302
